# Supplementary material for: CenH3 distribution reveals extended centromeres in the model beetle Tribolium castaneum
Source: PLoS Genet. 2020 Oct 30;16(10):e1009115. doi: 10.1371/journal.pgen.1009115 (PMC7598501; doi:10.1371/journal.pgen.1009115)
Supplement: S2 Appendix — Normalized expression of cCENH3 gene in T. castaneum embryos (0–5 hr and 6–11 hr), ovary, testis, female and male carcasses is based on publicly available RNA-seq datasets from Khan et al. [29]. Hits were normalized with CPM method ((counts per million reads mapped) = (hit number/library size)*106). Average values were calculated for separate runs and replicates. (XLSX) [file pgen.1009115.s009.xlsx]

## Sheet: cCENH3 expression
S2 Appendix. RNA-seq data on cCENH3 expression in different life stages and tissues of Tribolium castaneum.
Normalized expression of cCENH3 gene in T. castaneum embryos (0-5 hr and 6-11 hr), ovary, testis, female and male carcasses is based on publicly available RNA-seq datasets from Khan et al. [29]. Hits were normalized with CPM method [(counts per million reads mapped) = (hit number/library size)*106]. Average values were calculated for separate runs and replicates.
Run accession	Read number	Life stage	Replicate	Run	cCENH3 hits	CPM (counts per million)		Life stage	Replicate	Run average CPM
SRR7814724	8212693	embryo 0-5 hr	S1	1	541	65.8736		embryo 0-5 hr	S1	63.431			embryo 0-5 hr	embryo 6-11 hr	ovary	testis	female carcass	male carcass
SRR7814725	7818713	embryo 0-5 hr	S1	2	508	64.9723			S2	63.7388		Replicate average CPM	60.9661	72.2691	25.0899	13.2971	1.27048	1.15613
SRR7814726	8334917	embryo 0-5 hr	S1	3	519	62.2682			S3	55.7286		stdev	4.53845	2.10219	3.97673	9.51819	0.221619	0.313174
SRR7814727	7919481	embryo 0-5 hr	S1	4	480	60.61		embryo 6-11 hr	S4	70.3081
SRR7814728	8586948	embryo 0-5 hr	S2	1	510	59.3925			S5	72.0107
SRR7814729	8164411	embryo 0-5 hr	S2	2	512	62.7112			S6	74.4886
SRR7814730	8716601	embryo 0-5 hr	S2	3	584	66.9986		female carcass	S7	1.51979
SRR7814731	8276024	embryo 0-5 hr	S2	4	545	65.8529			S8	1.19583
SRR7814732	8734144	embryo 0-5 hr	S3	1	467	53.4683			S9	1.09583
SRR7814733	8322886	embryo 0-5 hr	S3	2	468	56.2305		male carcass	S10	1.16839
SRR7814734	8874840	embryo 0-5 hr	S3	3	488	54.9869			S11	1.463
SRR7814735	8415091	embryo 0-5 hr	S3	4	490	58.2287			S12	0.837012
SRR7814736	7931572	embryo 6-11 hr	S4	1	539	67.9563		ovary	S13	28.5315
SRR7814737	7564299	embryo 6-11 hr	S4	2	533	70.4626			S14	26.0017
SRR7814738	8057008	embryo 6-11 hr	S4	3	563	69.8771			S15	20.7364
SRR7814739	7664197	embryo 6-11 hr	S4	4	559	72.9365		testis	S16	20.0275
SRR7814740	8221210	embryo 6-11 hr	S5	1	604	73.4685			S17	6.56675
SRR7814741	7829229	embryo 6-11 hr	S5	2	564	72.0377
SRR7814742	8346068	embryo 6-11 hr	S5	3	605	72.4892
SRR7814743	7937478	embryo 6-11 hr	S5	4	556	70.0474
SRR7814744	5998859	embryo 6-11 hr	S6	1	462	77.0146
SRR7814745	5693470	embryo 6-11 hr	S6	2	425	74.6469
SRR7814746	6087320	embryo 6-11 hr	S6	3	436	71.6243
SRR7814747	5772177	embryo 6-11 hr	S6	4	431	74.6685
SRR7814748	8094525	female carcass	S7	1	9	1.11186
SRR7814749	7688288	female carcass	S7	2	13	1.69088
SRR7814750	8204746	female carcass	S7	3	10	1.21881
SRR7814751	7776066	female carcass	S7	4	16	2.0576
SRR7814752	8096717	female carcass	S8	1	5	0.617534
SRR7814753	7705939	female carcass	S8	2	9	1.16793
SRR7814754	8206133	female carcass	S8	3	13	1.58418
SRR7814755	7781236	female carcass	S8	4	11	1.41366
SRR7814756	8303056	female carcass	S9	1	9	1.08394
SRR7814757	7896102	female carcass	S9	2	8	1.01316
SRR7814758	8429008	female carcass	S9	3	14	1.66093
SRR7814759	7996299	female carcass	S9	4	5	0.625289
SRR7814760	8089681	male carcass	S10	1	9	1.11253
SRR7814761	7687479	male carcass	S10	2	10	1.30082
SRR7814762	8204191	male carcass	S10	3	8	0.975111
SRR7814763	7781451	male carcass	S10	4	10	1.28511
SRR7814764	8417967	male carcass	S11	1	11	1.30673
SRR7814765	7981745	male carcass	S11	2	11	1.37814
SRR7814766	8526966	male carcass	S11	3	8	0.9382
SRR7814767	8075638	male carcass	S11	4	18	2.22893
SRR7814768	8157086	male carcass	S12	1	8	0.980742
SRR7814769	7766807	male carcass	S12	2	6	0.772518
SRR7814770	8287846	male carcass	S12	3	9	1.08593
SRR7814771	7860727	male carcass	S12	4	4	0.508859
SRR7814772	8417428	ovary	S13	1	247	29.3439
SRR7814773	7992090	ovary	S13	2	224	28.0277
SRR7814774	8533917	ovary	S13	3	228	26.7169
SRR7814775	8089904	ovary	S13	4	243	30.0374
SRR7814776	10118373	ovary	S14	1	276	27.2771
SRR7814777	9611048	ovary	S14	2	239	24.8672
SRR7814778	10270646	ovary	S14	3	277	26.9701
SRR7814779	9721794	ovary	S14	4	242	24.8925
SRR7814780	7762183	ovary	S15	1	169	21.7722
SRR7814781	7365673	ovary	S15	2	148	20.0932
SRR7814782	7878986	ovary	S15	3	161	20.4341
SRR7814783	7459026	ovary	S15	4	154	20.6461
SRR7814784	7380882	testis	S16	1	123	16.6647
SRR7814785	7005021	testis	S16	2	148	21.1277
SRR7814786	7474868	testis	S16	3	156	20.8699
SRR7814787	7086993	testis	S16	4	152	21.4477
SRR7814788	7590852	testis	S17	1	39	5.13776
SRR7814789	7224330	testis	S17	2	44	6.09053
SRR7814790	7659461	testis	S17	3	48	6.26676
SRR7814791	7295975	testis	S17	4	64	8.77196
