# Supplementary material for: CenH3 distribution reveals extended centromeres in the model beetle Tribolium castaneum
Source: PLoS Genet. 2020 Oct 30;16(10):e1009115. doi: 10.1371/journal.pgen.1009115 (PMC7598501; doi:10.1371/journal.pgen.1009115)
Supplement: S3 Appendix — Source data for Tribolium castaneum centromere size estimation. (XLSX) [file pgen.1009115.s010.xlsx]

## Sheet: centromere measurement
S3 Appendix. Related to Fig 4. Source data for Tribolium castaneum centromere size estimation.
	all chromosomes measured				ch2				ch3				ch4				yp
chromosome number	chromosome length (μm)	cCENH3 region length (μm)	cCENH3/chromosome length		chromosome length (μm)	cCENH3 region length (μm)	cCENH3/chromosome length		chromosome length (μm)	cCENH3 region length (μm)	cCENH3/chromosome length		chromosome length (μm)	cCENH3 region length (μm)	cCENH3/chromosome length		chromosome length (μm)	cCENH3 region length (μm)	cCENH3/chromosome length
1	4.588	2.206	0.48082		4.337	2.272	0.523864		7.38	3.262	0.442005		4.588	2.206	0.48082		1.563	0.551	0.352527
2	7.38	3.262	0.442005		4.131	2.079	0.503268		8.509	3.683	0.432836		4.492	2.465	0.548753		1.282	0.568	0.443058
3	4.63	2.233	0.482289		5.829	2.353	0.403671		6.101	2.316	0.37961		4.102	1.85	0.451		1.617	0.558	0.345083
4	3.409	1.789	0.524787		6.36	3.285	0.516509		6.396	2.413	0.377267		5.325	2.28	0.428169		1.793	0.76	0.423871
5	5.309	1.746	0.328875		4.161	1.777	0.427061		6.455	2.956	0.45794		3.576	1.648	0.46085		1.287	0.483	0.375291
6	3.61	2.095	0.580332		6.063	2.558	0.421903		9.034	4.933	0.546048		4.878	2.548	0.522345		1.136	0.395	0.347711
7	4.337	2.272	0.523864		4.713	1.878	0.398472		6.991	1.924	0.275211		3.983	2.001	0.502385		0.917	0.537	0.585605
8	4.492	2.465	0.548753		3.425	1.606	0.468905		7.413	3.209	0.432888		4.233	1.977	0.467045		1.485	0.557	0.375084
9	4.131	2.079	0.503268		3.28	1.369	0.417378		6.761	3.223	0.476705		4.888	2.153	0.440466
10	4.102	1.85	0.451		3.828	1.781	0.465256		5.574	3.144	0.564047		3.098	1.447	0.467076
11	1.768	0.877	0.496041		4.634	1.912	0.412603		5.578	3.049	0.546612		2.806	1.063	0.378831			average	0.406029
12	8.509	3.683	0.432836		4.369	2.133	0.488212		5.721	2.637	0.460933		5.627	2.943	0.523014			stdev	0.0809031
13	2.593	1.879	0.724643		4.428	1.445	0.326332		5.027	2.071	0.411975		5.401	2.593	0.480096
14	3.855	2.493	0.646693		5.406	2.104	0.389197		4.721	1.745	0.369625		5.504	2.67	0.485102
15	7.232	2.766	0.382467		4.058	1.097	0.27033		4.354	2.166	0.497474		4.68	1.957	0.418162
16	5.27	2.272	0.43112						5.278	2.881	0.545851		5.776	2.813	0.487015
17	4.235	2.207	0.521133						9.122	3.001	0.328985		3.621	1.474	0.40707
18	5.214	2.328	0.44649			average	0.428864		7.733	4.14	0.535368		4.27	1.67	0.391101
19	5.325	2.28	0.428169			stdev	0.0696513		7.175	2.562	0.357073		2.538	1.617	0.637116
20	2.824	0.912	0.322946						9.201	2.968	0.322574		3.598	1.567	0.43552
21	6.101	2.316	0.37961						6.614	2.89	0.436952		3.761	1.439	0.382611
22	3.576	1.648	0.46085						6.155	2.652	0.430869		3.857	1.665	0.431683
23	4.177	1.836	0.43955						9.324	4.044	0.433719
24	6.396	2.413	0.377267						6.744	2.209	0.32755
25	5.829	2.353	0.403671						5.11	2.061	0.403327			average	0.464829
26	4.353	1.788	0.410751						8.129	3.017	0.37114			stdev	0.0599363
27	6.455	2.956	0.45794						7.458	3.206	0.429874
28	5.084	3.14	0.617624						4.686	1.505	0.321169
29	2.325	1.508	0.648602						4.256	2.203	0.517622
30	4.878	2.548	0.522345						4.026	1.533	0.380775
31	3.983	2.001	0.502385						5.812	1.808	0.311081
32	5.433	2.986	0.549604
33	9.034	4.933	0.546048
34	2.866	1.69	0.589672							average	0.423391
35	2.208	1.17	0.529891							stdev	0.0791559
36	6.36	3.285	0.516509
37	3.812	1.405	0.368573
38	4.408	1.511	0.342786
39	3.755	1.278	0.340346
40	3.457	1.416	0.409604
41	3.392	1.884	0.555425
42	5.016	1.795	0.357855
43	4.579	0.855	0.186722
44	4.521	1.859	0.411192
45	2.102	1.143	0.543768
46	4.161	1.777	0.427061
47	3.607	1.614	0.447463
48	1.563	0.551	0.352527
49	1.841	1.243	0.675177
50	2.244	0.881	0.392602
51	3.577	1.908	0.533408
52	3.178	1.616	0.508496
53	6.991	1.924	0.275211
54	7.413	3.209	0.432888
55	6.063	2.558	0.421903
56	4.282	1.977	0.4617
57	4.537	1.814	0.399824
58	6.761	3.223	0.476705
59	4.068	2.306	0.566863
60	4.713	1.878	0.398472
61	3.941	1.874	0.475514
62	4.233	1.977	0.467045
63	5.574	3.144	0.564047
64	5.578	3.049	0.546612
65	1.282	0.568	0.443058
66	5.756	2.802	0.486796
67	4.888	2.153	0.440466
68	3.553	1.951	0.549113
69	1.617	0.558	0.345083
70	5.721	2.637	0.460933
71	3.377	1.552	0.45958
72	4.001	1.726	0.431392
73	1.793	0.76	0.423871
74	4.931	1.793	0.363618
75	4.246	1.419	0.334197
76	4.728	1.232	0.260575
77	2.772	1.232	0.444444
78	5.027	2.071	0.411975
79	3.159	1.253	0.396645
80	4.409	1.108	0.251304
81	2.274	1.281	0.563325
82	3.403	1.532	0.450191
83	2.998	1.576	0.525684
84	3.563	1.432	0.401909
85	3.164	1.453	0.459229
86	1.287	0.483	0.375291
87	2.695	1.206	0.447495
88	3.403	1.162	0.341463
89	3.037	1.282	0.422127
90	4.648	1.706	0.36704
91	3.223	1.631	0.50605
92	2.701	1.274	0.471677
93	3.098	1.447	0.467076
94	3.188	1.623	0.509097
95	3.425	1.606	0.468905
96	3.885	1.415	0.364221
97	4.016	1.696	0.422311
98	4.037	1.48	0.366609
99	1.136	0.395	0.347711
100	5.433	1.361	0.250506
101	3.517	1.73	0.491897
102	3.397	1.501	0.44186
103	3.076	1.277	0.41515
104	4.32	1.654	0.38287
105	2.424	1.007	0.415429
106	4.094	2.092	0.510992
107	6.186	2.4896	0.402457
108	1.654	0.782	0.472793
109	4.721	1.745	0.369625
110	2.806	1.063	0.378831
111	2.707	1.07	0.395272
112	3.28	1.369	0.417378
113	2.78	0.924	0.332374
114	4.354	2.166	0.497474
115	3.828	1.781	0.465256
116	5.278	2.881	0.545851
117	1.834	1.008	0.549618
118	3.117	1.87	0.599936
119	1.617	0.94	0.581323
120	3.311	1.743	0.526427
121	2.085	1.036	0.496882
122	4.475	2.426	0.542123
123	5.627	2.943	0.523014
124	5.218	2.363	0.452856
125	9.122	3.001	0.328985
126	4.542	1.808	0.398063
127	6.503	2.86	0.439797
128	4.299	1.668	0.387997
129	4.775	2.028	0.424712
130	6.791	3.268	0.481225
131	4.667	1.804	0.386544
132	7.733	4.14	0.535368
133	7.175	2.562	0.357073
134	4.87	2.031	0.417043
135	2.71	1.269	0.468266
136	5.18	2.625	0.506757
137	4.07	1.835	0.45086
138	3.667	1.828	0.4985
139	2.394	1.331	0.555973
140	5.401	2.593	0.480096
141	3.499	1.544	0.441269
142	4.808	1.838	0.38228
143	9.201	2.968	0.322574
144	6.614	2.89	0.436952
145	5.504	2.67	0.485102
146	3.321	1.472	0.44324
147	4.088	1.847	0.45181
148	3.824	1.811	0.473588
149	4.634	1.912	0.412603
150	4.289	2.013	0.46934
151	3.431	1.501	0.437482
152	6.155	2.652	0.430869
153	3.969	2.268	0.571429
154	4.369	2.133	0.488212
155	4.68	1.957	0.418162
156	4.129	1.568	0.379753
157	3.584	2.321	0.6476
158	9.324	4.044	0.433719
159	3.82	1.654	0.432984
160	6.416	3.461	0.539433
161	6.598	2.216	0.335859
162	4.778	1.81	0.37882
163	9.063	4.333	0.478098
164	5.843	2.153	0.368475
165	7.408	3.148	0.424946
166	6.157	2.216	0.359916
167	0.917	0.537	0.585605
168	4.307	1.71	0.397028
169	4.668	2.216	0.474722
170	3.568	1.308	0.366592
171	4.428	1.445	0.326332
172	4.165	1.302	0.312605
173	3.854	1.795	0.46575
174	3.858	1.713	0.444012
175	2.126	0.939	0.441675
176	4.113	1.814	0.441041
177	5.776	2.813	0.487015
178	3.621	1.474	0.40707
179	4.349	1.798	0.413428
180	4.768	2.348	0.49245
181	6.744	2.209	0.32755
182	4.866	1.837	0.377517
183	2.916	1.862	0.638546
184	3.204	1.163	0.362984
185	4.158	1.476	0.354978
186	2.158	1.064	0.493049
187	5.11	2.061	0.403327
188	4.005	1.197	0.298876
189	3.459	1.882	0.544088
190	4.27	1.67	0.391101
191	3.72	1.818	0.48871
192	3.308	1.327	0.401149
193	8.129	3.017	0.37114
194	3.852	1.391	0.361111
195	7.458	3.206	0.429874
196	5.406	2.104	0.389197
197	3.509	1.343	0.38273
198	4.292	1.763	0.410764
199	1.485	0.557	0.375084
200	2.014	0.761	0.377855
201	3.154	0.845	0.267914
202	2.538	1.617	0.637116
203	2.149	1.001	0.465798
204	2.883	1.084	0.375997
205	3.168	0.838	0.26452
206	4.686	1.505	0.321169
207	2.513	1.128	0.448866
208	2.685	1.167	0.434637
209	2.208	0.79	0.35779
210	4.256	2.203	0.517622
211	2.587	0.877	0.339003
212	4.032	1.177	0.291915
213	3.598	1.567	0.43552
214	3.088	1.358	0.439767
215	2.323	0.872	0.375377
216	2.686	1.199	0.446389
217	2.52	0.841	0.33373
218	2.541	0.904	0.355765
219	2.617	0.884	0.337791
220	3.836	1.38	0.35975
221	2.846	1.18	0.414617
222	4.058	1.097	0.27033
223	4.527	1.424	0.314557
224	3.587	1.958	0.54586
225	3.112	1.063	0.341581
226	3.761	1.439	0.382611
227	3.492	1.108	0.317297
228	4.026	1.533	0.380775
229	3.857	1.665	0.431683
230	3.682	1.751	0.475557
231	2.362	0.697	0.295089
232	2.889	1.115	0.385947
233	3.366	0.858	0.254902
234	3.489	1.197	0.343078
235	5.129	1.939	0.378046
236	5.812	1.808	0.311081
237	4.397	2.308	0.524903
238	2.522	0.825	0.327121
239	5.181	2.079	0.401274
240	3.666	1.447	0.394708
		average	0.434681
		stdev	0.0867707
