# Supplementary material for: CenH3 distribution reveals extended centromeres in the model beetle Tribolium castaneum
Source: PLoS Genet. 2020 Oct 30;16(10):e1009115. doi: 10.1371/journal.pgen.1009115 (PMC7598501; doi:10.1371/journal.pgen.1009115)
Supplement: S4 Appendix — DNA immunoprecipitated by using cCENH3 antibody (cCENH3-ChIPped DNA) was fluorochrome-labeled and in situ hybridized to T. castaneum chromosomes. cCENH3-ChIPped DNA signal proportion on T. castaneum metaphase chromosomes was calculated as a ratio of the cCENH3-ChIPped DNA signal length to the corresponding chromosome length. 122 chromosomes were analyzed. (XLSX) [file pgen.1009115.s011.xlsx]

## Sheet: cCENH3-ChIP FISH
S4 Appendix. Source data for cCENH3-ChIPped DNA FISH signal quantification on Tribolium castaneum chromosomes.
DNA immunoprecipitated by using cCENH3 antibody (cCENH3-ChIPped DNA) was fluorochrome-labeled and in situ hybridized to T. castaneum chromosomes. cCENH3-ChIPped DNA signal proportion on T. castaneum metaphase chromosomes was calculated as a ratio of the cCENH3-ChIPped DNA signal length to the corresponding chromosome length. 122 chromosomes were analyzed.
chromosome number	chromosome length (μm)	cCENH3-ChIPped DNA FISH signal length (μm)	cCENH3-ChIPped DNA signal length / chromosome length		Chromosomes analyzed	Average cCENH3-ChIPped DNA signal length / chromosome length ratio (%)	stdev (%)
1	2.489	1.359	0.546002		122	45.8057	9.33664
2	2.417	1.002	0.414564
3	2.413	1.096	0.454206
4	2.869	0.677	0.235971
5	2.107	1.184	0.561936
6	2.449	0.978	0.399347
7	3.064	0.906	0.295692
8	3.19	1.224	0.383699
9	2.799	1.217	0.434798
10	3.095	1.398	0.451696
11	3.052	1.207	0.395478
12	3.014	1.552	0.51493
13	1.149	0.439	0.382071
14	2.752	1.428	0.518895
15	2.617	1.342	0.512801
16	2.781	0.847	0.304567
17	1.793	1.045	0.582822
18	2.875	1.596	0.55513
19	3.638	1.527	0.419736
20	3.052	1.81	0.593054
21	2.446	1.121	0.458299
22	2.46	1.501	0.610163
23	3.349	1.618	0.483129
24	2.803	1.616	0.576525
25	2.668	1.474	0.552474
26	2.916	1.164	0.399177
27	2.624	1.259	0.479802
28	3.012	1.722	0.571713
29	3.051	1.541	0.50508
30	3.058	1.542	0.504251
31	4.145	2.113	0.509771
32	3.32	1.91	0.575301
33	4.6	1.847	0.401522
34	3.45	1.55	0.449275
35	3.489	1.72	0.492978
36	3.377	1.552	0.45958
37	3.773	1.985	0.526107
38	6.001	2.367	0.394434
39	3.095	1.318	0.425848
40	3.991	1.571	0.393636
41	2.773	1.731	0.624234
42	2.688	1.328	0.494048
43	3.053	1.252	0.410088
44	2.422	1.177	0.485962
45	2.406	1.2	0.498753
46	2.278	1.236	0.542581
47	2.786	0.663	0.237976
48	3.03	0.952	0.314191
49	2.969	1.31	0.441226
50	4.289	1.496	0.348799
51	5.71	1.195	0.209282
52	3.467	1.291	0.372368
53	4.248	1.375	0.323682
54	3.299	1.612	0.488633
55	4.313	1.487	0.344772
56	2.641	1.411	0.534267
57	3.623	1.962	0.54154
58	4.01	2.058	0.513217
59	2.526	1.243	0.492082
60	3.111	1.452	0.466731
61	3.296	1.424	0.432039
62	2.332	1.297	0.556175
63	3.265	1.448	0.443492
64	2.913	1.53	0.525232
65	2.706	1.349	0.498522
66	3.024	1.087	0.359458
67	2.738	1.035	0.378013
68	3.79	1.107	0.292084
69	3.052	1.624	0.53211
70	2.697	1.477	0.547646
71	2.983	1.736	0.581964
72	2.976	1.31	0.440188
73	3.22	1.289	0.400311
74	3.127	1.461	0.467221
75	2.841	1.832	0.644843
76	2.628	1.739	0.66172
77	3.142	1.168	0.371738
78	3.526	1.786	0.506523
79	2.842	1.2	0.422238
80	2.714	1.306	0.481209
81	3.326	1.446	0.434756
82	2.617	1.247	0.4765
83	3.333	1.019	0.305731
84	3.83	1.898	0.495561
85	2.292	1.156	0.504363
86	3.105	1.837	0.591626
87	2.931	1.663	0.567383
88	3.161	1.4	0.442898
89	3.362	1.454	0.432481
90	3.068	1.717	0.559648
91	2.67	1.465	0.548689
92	3.64	1.576	0.432967
93	5.112	1.385	0.270931
94	2.837	1.537	0.541769
95	3.161	1.028	0.325214
96	2.644	1.428	0.540091
97	3.578	1.74	0.486305
98	2.15	1.005	0.467442
99	2.959	1.173	0.396418
100	2.637	1.337	0.507016
101	2.874	1.392	0.484342
102	3.002	1.244	0.41439
103	3.363	1.166	0.346714
104	2.516	0.88	0.349762
105	3.213	1.337	0.416122
106	2.936	1.147	0.390668
107	2.494	0.708	0.283881
108	2.583	1.195	0.46264
109	1.878	1.184	0.630458
110	2.638	1.09	0.413192
111	3.724	1.198	0.321697
112	4.05	1.556	0.384198
113	3.173	1.199	0.377876
114	3.107	1.433	0.461217
115	4.877	1.412	0.289522
116	3.641	1.925	0.528701
117	2.319	1.067	0.460112
118	3.933	2.027	0.515383
119	3.848	2.068	0.537422
120	3.082	1.425	0.462362
121	3.154	1.859	0.58941
122	3.896	1.876	0.48152
