# Supplementary material for: CenH3 distribution reveals extended centromeres in the model beetle Tribolium castaneum
Source: PLoS Genet. 2020 Oct 30;16(10):e1009115. doi: 10.1371/journal.pgen.1009115 (PMC7598501; doi:10.1371/journal.pgen.1009115)
Supplement: S5 Appendix — Selected regions of 15 extended chromatin fibers with prominent cCENH3 and TCAST co-localization were quantified. Pixel intensities along the spline fitted lines were measured, and presence or absence of each signal was evaluated by extracting values that were higher or equal to 0, respectively. The degree of overlapping was calculated based on coincident presence of cCENH3 and TCAST signals. (XLSX) [file pgen.1009115.s012.xlsx]

## Sheet: Statistics
S5 Appendix. Quantification analysis of chromatin fiber regions with overlapping cCENH3 and TCAST signals
Selected regions of 15 extended chromatin fibers with prominent cCENH3 and TCAST co-localization were quantified. Pixel intensities along the spline fitted lines were measured, and presence or absence of each signal was evaluated by extracting values that were higher or equal to 0, respectively. The degree of overlapping was calculated based on coincident presence of cCENH3 and TCAST signals.
fiber	cCENH3/TCAST overlap fiber coverage	cCENH3 fiber coverage	TCAST fiber coverage	cCENH3 without TCAST fiber coverage	TCAST without cCENH3 fiber coverage	no signal fiber coverage
1	0.86074	0.874115	0.981117	0.0133753	0.120378	0.00550747
2	0.787466	0.839237	0.942779	0.0517711	0.155313	0.00544959
3	0.692153	0.770624	0.896378	0.0784708	0.204225	0.0251509
4	0.691398	0.832258	0.812903	0.14086	0.121505	0.0462366
5	0.692233	0.81068	0.839806	0.118447	0.147573	0.0417476
6	0.857612	0.94414	0.901424	0.0865279	0.0438116	0.0120482
7	0.809859	0.931925	0.856808	0.122066	0.0469484	0.0211268
8	0.842369	0.903614	0.933735	0.061245	0.0913655	0.00502008
9	0.825054	0.87257	0.948164	0.0475162	0.12311	0.00431965
10	0.694853	0.727941	0.9375	0.0330882	0.242647	0.0294118
11	0.840909	0.866883	0.964286	0.025974	0.123377	0.00974026
12	0.882149	0.902946	0.979203	0.0207972	0.0970537	0
13	0.62488	0.78756	0.759809	0.162679	0.134928	0.077512
14	0.770096	0.837621	0.903537	0.0675241	0.133441	0.0289389
15	0.841352	0.918075	0.923277	0.076723	0.0819246	0
average	0.780875	0.854679	0.905382	0.0738043	0.124507	0.020814
std	0.0810588	0.0621986	0.0635516	0.0452692	0.0522379	0.0215735

## Sheet: Fiber_1
cCENH3		TCAST		cCENH3/TCAST overlap		cCENH3 without TCAST		TCAST without cCENH3		without any signal		total pixels	cCENH3 coverage	TCAST coverage
0	36.884	0	6.488	1	1094	0	17	0	153	0	7	1271	0.874115	0.981117
1	73.325	1	11.007	1	0.86074	0	0.0133753	0	0.120378	0	0.00550747
2	116.334	2	63.554	1		0		0		0
3	105.627	3	110.688	1		0		0		0
4	132.715	4	104.471	1		0		0		0
5	131.716	5	118.601	1		0		0		0
6	148.667	6	133.801	1		0		0		0
7	186.332	7	192.615	1		0		0		0
8	217.028	8	209.186	1		0		0		0
9	203.427	9	194.941	1		0		0		0															scale bar = 10 μm
10	155.678	10	177.003	1		0		0		0
11	88.712	11	166.754	1		0		0		0
12	35.517	12	144.836	1		0		0		0
13	11.941	13	148.182	1		0		0		0
14	0.19	14	98.037	1		0		0		0
15	18.689	15	82.884	1		0		0		0
16	69.992	16	98.464	1		0		0		0
17	130.024	17	132.771	1		0		0		0
18	157.391	18	147.123	1		0		0		0
19	172.282	19	144.321	1		0		0		0
20	181.34	20	154.44	1		0		0		0
21	205.831	21	167.717	1		0		0		0
22	227.222	22	167.28	1		0		0		0
23	215.25	23	149.536	1		0		0		0
24	202.495	24	145.891	1		0		0		0
25	210.665	25	141.647	1		0		0		0
26	141.29	26	129.246	1		0		0		0
27	156.985	27	157.721	1		0		0		0
28	147.929	28	154.05	1		0		0		0
29	61.658	29	179.632	1		0		0		0
30	85.182	30	196.601	1		0		0		0
31	71.737	31	206.269	1		0		0		0
32	79.047	32	194.614	1		0		0		0
33	115.75	33	170.656	1		0		0		0
34	120.995	34	168.854	1		0		0		0
35	160.482	35	151.132	1		0		0		0
36	134.302	36	169.106	1		0		0		0
37	81.812	37	167.412	1		0		0		0
38	63.962	38	167.284	1		0		0		0
39	63.674	39	166.471	1		0		0		0
40	97.338	40	168.353	1		0		0		0
41	106.946	41	169.403	1		0		0		0
42	113.303	42	149.095	1		0		0		0
43	120.24	43	149.167	1		0		0		0
44	172.89	44	163.693	1		0		0		0
45	218.844	45	145.323	1		0		0		0
46	211.078	46	145.007	1		0		0		0
47	143.996	47	120.87	1		0		0		0
48	136.106	48	96.033	1		0		0		0
49	138.074	49	94.939	1		0		0		0
50	147.656	50	111.323	1		0		0		0
51	150.024	51	112.433	1		0		0		0
52	103.964	52	162.683	1		0		0		0
53	49.314	53	193.162	1		0		0		0
54	24.131	54	206.23	1		0		0		0
55	50.862	55	212.779	1		0		0		0
56	106.092	56	233.967	1		0		0		0
57	127.058	57	236.511	1		0		0		0
58	101.702	58	214.353	1		0		0		0
59	92.557	59	211.998	1		0		0		0
60	60.511	60	194.171	1		0		0		0
61	39.275	61	205.244	1		0		0		0
62	44.888	62	194.097	1		0		0		0
63	24.736	63	189.738	1		0		0		0
64	75.167	64	200.556	1		0		0		0
65	37.806	65	206.51	1		0		0		0
66	96.994	66	208.634	1		0		0		0
67	171.324	67	206.877	1		0		0		0
68	150.662	68	205.871	1		0		0		0
69	115.512	69	215.887	1		0		0		0
70	124.765	70	219.496	1		0		0		0
71	149.625	71	223.883	1		0		0		0
72	162.375	72	221.775	1		0		0		0
73	148.924	73	216.198	1		0		0		0
74	153.511	74	210.134	1		0		0		0
75	140.218	75	227.566	1		0		0		0
76	111.163	76	233.353	1		0		0		0
77	103.602	77	201.786	1		0		0		0
78	114.237	78	182.001	1		0		0		0
79	104.736	79	181.424	1		0		0		0
80	101.29	80	183.782	1		0		0		0
81	100.696	81	157.329	1		0		0		0
82	109.645	82	135.386	1		0		0		0
83	111.055	83	137.869	1		0		0		0
84	105.869	84	130.842	1		0		0		0
85	130.031	85	141.521	1		0		0		0
86	80.743	86	142.81	1		0		0		0
87	98.361	87	148.343	1		0		0		0
88	80.11	88	158.958	1		0		0		0
89	80.945	89	154.577	1		0		0		0
90	114.891	90	150.905	1		0		0		0
91	113.86	91	146.706	1		0		0		0
92	121.071	92	142.153	1		0		0		0
93	113.32	93	145.02	1		0		0		0
94	84.44	94	147.528	1		0		0		0
95	41.302	95	142.81	1		0		0		0
96	18.475	96	139.269	1		0		0		0
97	19.344	97	114.747	1		0		0		0
98	22.651	98	105.758	1		0		0		0
99	19.558	99	109.163	1		0		0		0
100	44.015	100	80.184	1		0		0		0
101	65.448	101	64.414	1		0		0		0
102	84.928	102	66.032	1		0		0		0
103	89.86	103	91.685	1		0		0		0
104	111.913	104	122.672	1		0		0		0
105	126.834	105	133.298	1		0		0		0
106	106.437	106	105.42	1		0		0		0
107	94.951	107	91.813	1		0		0		0
108	86.569	108	67.707	1		0		0		0
109	79.445	109	61.247	1		0		0		0
110	53.98	110	53.042	1		0		0		0
111	66.6	111	62.567	1		0		0		0
112	82.126	112	71.77	1		0		0		0
113	28.582	113	59.966	1		0		0		0
114	9.72	114	92.257	1		0		0		0
115	45.397	115	119.311	1		0		0		0
116	48.674	116	124.03	1		0		0		0
117	51.64	117	119.661	1		0		0		0
118	69.885	118	147.478	1		0		0		0
119	149.825	119	141.447	1		0		0		0
120	171.76	120	142.613	1		0		0		0
121	125.325	121	151.574	1		0		0		0
122	125.186	122	158.987	1		0		0		0
123	100.55	123	175.099	1		0		0		0
124	42.212	124	151.415	1		0		0		0
125	29.527	125	135.806	1		0		0		0
126	71.871	126	167.233	1		0		0		0
127	100.557	127	164.004	1		0		0		0
128	91.502	128	161.911	1		0		0		0
129	56.556	129	158.353	1		0		0		0
130	100.959	130	143.578	1		0		0		0
131	113.02	131	142.152	1		0		0		0
132	69.836	132	134.127	1		0		0		0
133	64.608	133	133.19	1		0		0		0
134	86.507	134	125.841	1		0		0		0
135	77.259	135	119.988	1		0		0		0
136	16.621	136	118.152	1		0		0		0
137	0.029	137	122.542	1		0		0		0
138	23.338	138	87.867	1		0		0		0
139	70.27	139	97.913	1		0		0		0
140	85.091	140	81.171	1		0		0		0
141	53.337	141	79.105	1		0		0		0
142	5.678	142	12.048	1		0		0		0
143	0	143	0	0		0		0		1
144	0	144	0	0		0		0		1
145	0	145	0	0		0		0		1
146	0	146	0	0		0		0		1
147	0.664	147	0	0		1		0		0
148	16.843	148	0	0		1		0		0
149	38.888	149	0	0		1		0		0
150	49.512	150	0	0		1		0		0
151	82.664	151	0	0		1		0		0
152	101.484	152	0	0		1		0		0
153	64.196	153	3.23	1		0		0		0
154	76.608	154	79.791	1		0		0		0
155	106.252	155	131.279	1		0		0		0
156	63.147	156	116.309	1		0		0		0
157	22.934	157	113.712	1		0		0		0
158	0	158	92.636	0		0		1		0
159	0	159	95.371	0		0		1		0
160	0	160	83.396	0		0		1		0
161	0	161	88.201	0		0		1		0
162	0	162	71.932	0		0		1		0
163	0.144	163	85.418	1		0		0		0
164	14.072	164	118.73	1		0		0		0
165	24.778	165	118.183	1		0		0		0
166	53.935	166	129.265	1		0		0		0
167	61.29	167	117.372	1		0		0		0
168	2.435	168	117.473	1		0		0		0
169	7.377	169	119.339	1		0		0		0
170	27.327	170	95.793	1		0		0		0
171	0.367	171	117.418	1		0		0		0
172	0	172	119.502	0		0		1		0
173	7.781	173	122.732	1		0		0		0
174	24.91	174	102.2	1		0		0		0
175	43.38	175	73.092	1		0		0		0
176	49.376	176	97.52	1		0		0		0
177	66.587	177	115.413	1		0		0		0
178	55.436	178	122.341	1		0		0		0
179	31.997	179	96.747	1		0		0		0
180	41.411	180	114.705	1		0		0		0
181	67.727	181	139.708	1		0		0		0
182	15.15	182	183.248	1		0		0		0
183	43.892	183	199.635	1		0		0		0
184	87.675	184	200.307	1		0		0		0
185	31.052	185	213.371	1		0		0		0
186	55.447	186	201.74	1		0		0		0
187	44.356	187	203.536	1		0		0		0
188	86.189	188	175.152	1		0		0		0
189	115.628	189	143.59	1		0		0		0
190	131.37	190	124.217	1		0		0		0
191	134.546	191	105.343	1		0		0		0
192	148.067	192	130.271	1		0		0		0
193	144.685	193	122.645	1		0		0		0
194	113.502	194	106.259	1		0		0		0
195	79.532	195	107.468	1		0		0		0
196	63.005	196	113.834	1		0		0		0
197	64.914	197	130.689	1		0		0		0
198	70.652	198	156.566	1		0		0		0
199	94.795	199	151.423	1		0		0		0
200	96.135	200	127.984	1		0		0		0
201	106.147	201	115.607	1		0		0		0
202	63.733	202	123.658	1		0		0		0
203	24.542	203	119.598	1		0		0		0
204	0.778	204	118.425	1		0		0		0
205	1.911	205	107.21	1		0		0		0
206	20.967	206	66.359	1		0		0		0
207	11.867	207	62.334	1		0		0		0
208	49.955	208	74.544	1		0		0		0
209	78.09	209	76.87	1		0		0		0
210	123.728	210	85.891	1		0		0		0
211	117.092	211	97.559	1		0		0		0
212	61.562	212	108.23	1		0		0		0
213	23.104	213	105.137	1		0		0		0
214	45.751	214	112.71	1		0		0		0
215	60.697	215	133.119	1		0		0		0
216	62.738	216	161.713	1		0		0		0
217	85.652	217	166.746	1		0		0		0
218	83.567	218	166.329	1		0		0		0
219	79.109	219	147.038	1		0		0		0
220	109.008	220	167.392	1		0		0		0
221	182.386	221	177.83	1		0		0		0
222	122.112	222	194.764	1		0		0		0
223	166.549	223	181.479	1		0		0		0
224	163.912	224	178.897	1		0		0		0
225	147.392	225	179.106	1		0		0		0
226	137.74	226	164.331	1		0		0		0
227	144.695	227	190.75	1		0		0		0
228	156.209	228	187.167	1		0		0		0
229	145.932	229	181.264	1		0		0		0
230	127.842	230	167.404	1		0		0		0
231	116.071	231	137.834	1		0		0		0
232	77.036	232	131.93	1		0		0		0
233	113.306	233	143.9	1		0		0		0
234	127.857	234	110.615	1		0		0		0
235	119.507	235	109.238	1		0		0		0
236	115.298	236	102.617	1		0		0		0
237	108.083	237	96.2	1		0		0		0
238	122.752	238	86.264	1		0		0		0
239	94.585	239	71.566	1		0		0		0
240	64.181	240	85.477	1		0		0		0
241	36.069	241	85.648	1		0		0		0
242	20.64	242	82.016	1		0		0		0
243	1.046	243	84.92	1		0		0		0
244	0.828	244	99.877	1		0		0		0
245	32.18	245	125.647	1		0		0		0
246	53.424	246	133.496	1		0		0		0
247	55.33	247	121.536	1		0		0		0
248	16.569	248	124.41	1		0		0		0
249	62.129	249	109.685	1		0		0		0
250	103.031	250	110.975	1		0		0		0
251	108.51	251	109.113	1		0		0		0
252	107.276	252	123.514	1		0		0		0
253	73.299	253	148.914	1		0		0		0
254	72.493	254	132.109	1		0		0		0
255	65.639	255	118.375	1		0		0		0
256	80.548	256	131.366	1		0		0		0
257	69.815	257	131.919	1		0		0		0
258	58.77	258	118.608	1		0		0		0
259	55.413	259	136.831	1		0		0		0
260	37.435	260	142.648	1		0		0		0
261	48.299	261	154.649	1		0		0		0
262	59.235	262	152.965	1		0		0		0
263	85.973	263	130.782	1		0		0		0
264	74.047	264	95.487	1		0		0		0
265	93.577	265	73.939	1		0		0		0
266	101.353	266	61.526	1		0		0		0
267	86.828	267	50.101	1		0		0		0
268	91.533	268	26.031	1		0		0		0
269	120.781	269	0	0		1		0		0
270	70.906	270	0	0		1		0		0
271	51.164	271	0	0		1		0		0
272	19.98	272	0	0		1		0		0
273	26.465	273	8.011	1		0		0		0
274	20.823	274	46.319	1		0		0		0
275	14.91	275	67.266	1		0		0		0
276	4.625	276	109.029	1		0		0		0
277	26.152	277	107.457	1		0		0		0
278	51.102	278	109.179	1		0		0		0
279	49.113	279	124.321	1		0		0		0
280	88.327	280	113.625	1		0		0		0
281	96.045	281	122.646	1		0		0		0
282	105.559	282	89.641	1		0		0		0
283	60.013	283	70.67	1		0		0		0
284	61.207	284	87.073	1		0		0		0
285	34.055	285	84.961	1		0		0		0
286	33.476	286	85.352	1		0		0		0
287	67.233	287	84.069	1		0		0		0
288	47.881	288	84.355	1		0		0		0
289	23.956	289	87.489	1		0		0		0
290	21.295	290	110.416	1		0		0		0
291	22.959	291	121.22	1		0		0		0
292	1.756	292	93.458	1		0		0		0
293	16.886	293	105.425	1		0		0		0
294	48.339	294	109.079	1		0		0		0
295	35.692	295	131.479	1		0		0		0
296	40.272	296	129.405	1		0		0		0
297	29.509	297	153.792	1		0		0		0
298	20.369	298	153.756	1		0		0		0
299	0.44	299	127.269	1		0		0		0
300	16.171	300	103.868	1		0		0		0
301	58.445	301	96.789	1		0		0		0
302	91.448	302	109.19	1		0		0		0
303	109.21	303	117.939	1		0		0		0
304	107.211	304	133.372	1		0		0		0
305	109.598	305	133.131	1		0		0		0
306	107.188	306	132.927	1		0		0		0
307	113.946	307	118.299	1		0		0		0
308	92.841	308	119.894	1		0		0		0
309	84.958	309	108.009	1		0		0		0
310	81.032	310	98.02	1		0		0		0
311	47.253	311	85.241	1		0		0		0
312	21.696	312	70.566	1		0		0		0
313	22.331	313	86.335	1		0		0		0
314	54.453	314	69.054	1		0		0		0
315	37.368	315	59.137	1		0		0		0
316	21.8	316	64.06	1		0		0		0
317	1.462	317	52.399	1		0		0		0
318	0	318	55.515	0		0		1		0
319	10.832	319	74.844	1		0		0		0
320	75.633	320	66.746	1		0		0		0
321	98.958	321	63.442	1		0		0		0
322	86.293	322	60.399	1		0		0		0
323	32.671	323	72.858	1		0		0		0
324	0	324	89.553	0		0		1		0
325	5.083	325	96.855	1		0		0		0
326	33.872	326	54.472	1		0		0		0
327	10.212	327	49.107	1		0		0		0
328	0	328	25.683	0		0		1		0
329	2.298	329	35.05	1		0		0		0
330	38.59	330	50.11	1		0		0		0
331	90.456	331	77.767	1		0		0		0
332	28.479	332	83.93	1		0		0		0
333	0.17	333	89.189	1		0		0		0
334	2.326	334	100.96	1		0		0		0
335	13.398	335	117.586	1		0		0		0
336	0	336	132.996	0		0		1		0
337	0	337	121.76	0		0		1		0
338	11.234	338	138.306	1		0		0		0
339	55.322	339	117.162	1		0		0		0
340	74.819	340	110.913	1		0		0		0
341	49.799	341	106.014	1		0		0		0
342	65.769	342	105.59	1		0		0		0
343	78.042	343	114.161	1		0		0		0
344	81.24	344	108.67	1		0		0		0
345	45.952	345	103.764	1		0		0		0
346	43.359	346	124.432	1		0		0		0
347	40.913	347	111.842	1		0		0		0
348	19.143	348	87.011	1		0		0		0
349	13.256	349	83.28	1		0		0		0
350	7.602	350	99.617	1		0		0		0
351	13.898	351	116.228	1		0		0		0
352	26.289	352	134.797	1		0		0		0
353	97.187	353	134.541	1		0		0		0
354	99.823	354	129.335	1		0		0		0
355	112.458	355	136.99	1		0		0		0
356	125.137	356	148.31	1		0		0		0
357	102.88	357	143.912	1		0		0		0
358	73.57	358	137.828	1		0		0		0
359	100.245	359	135.811	1		0		0		0
360	150.743	360	136.627	1		0		0		0
361	115.252	361	132.685	1		0		0		0
362	110.764	362	134.126	1		0		0		0
363	102.558	363	114.101	1		0		0		0
364	100.495	364	115.735	1		0		0		0
365	121.561	365	119.728	1		0		0		0
366	108.465	366	125.341	1		0		0		0
367	81.147	367	128.157	1		0		0		0
368	63.081	368	138.039	1		0		0		0
369	79.629	369	153.595	1		0		0		0
370	98.869	370	154.644	1		0		0		0
371	69.144	371	140.061	1		0		0		0
372	52.479	372	143.514	1		0		0		0
373	47.529	373	125.889	1		0		0		0
374	4.162	374	119.934	1		0		0		0
375	7.795	375	118.547	1		0		0		0
376	54.361	376	121.756	1		0		0		0
377	53.85	377	111.224	1		0		0		0
378	31.585	378	125.32	1		0		0		0
379	35.216	379	120.568	1		0		0		0
380	3.032	380	114.101	1		0		0		0
381	19.883	381	117.657	1		0		0		0
382	62.724	382	119.637	1		0		0		0
383	67.416	383	133.332	1		0		0		0
384	51.357	384	144.768	1		0		0		0
385	23.664	385	137.126	1		0		0		0
386	47.149	386	155.9	1		0		0		0
387	108.011	387	155.732	1		0		0		0
388	81.847	388	159.721	1		0		0		0
389	64.217	389	169.878	1		0		0		0
390	89.053	390	158.63	1		0		0		0
391	69.382	391	189.196	1		0		0		0
392	72.457	392	207.431	1		0		0		0
393	41.584	393	206.076	1		0		0		0
394	5.258	394	206.299	1		0		0		0
395	12.4	395	209.798	1		0		0		0
396	0	396	198.698	0		0		1		0
397	6.57	397	163.592	1		0		0		0
398	71.703	398	149.143	1		0		0		0
399	64.658	399	143.229	1		0		0		0
400	70.923	400	131.319	1		0		0		0
401	64.67	401	124.641	1		0		0		0
402	85.651	402	110.444	1		0		0		0
403	83.592	403	112.079	1		0		0		0
404	48.056	404	119.454	1		0		0		0
405	23.438	405	129.719	1		0		0		0
406	29.362	406	122.231	1		0		0		0
407	41.796	407	93.544	1		0		0		0
408	49.355	408	72.884	1		0		0		0
409	67.916	409	36.487	1		0		0		0
410	94.843	410	31.002	1		0		0		0
411	91.211	411	88.674	1		0		0		0
412	70.42	412	128.32	1		0		0		0
413	49.367	413	109.53	1		0		0		0
414	21.293	414	93.888	1		0		0		0
415	0.752	415	100.293	1		0		0		0
416	7.462	416	98.221	1		0		0		0
417	44.027	417	91.482	1		0		0		0
418	45.798	418	91.428	1		0		0		0
419	6.907	419	125.485	1		0		0		0
420	29.887	420	137.065	1		0		0		0
421	42.177	421	165.78	1		0		0		0
422	39.708	422	161.33	1		0		0		0
423	80.296	423	156.161	1		0		0		0
424	94.812	424	154.847	1		0		0		0
425	125.833	425	124.907	1		0		0		0
426	126.687	426	121.574	1		0		0		0
427	107.545	427	113.859	1		0		0		0
428	119.058	428	119.116	1		0		0		0
429	140.526	429	149.179	1		0		0		0
430	113.179	430	154.643	1		0		0		0
431	118.413	431	144.307	1		0		0		0
432	129.413	432	132.082	1		0		0		0
433	123.515	433	140.713	1		0		0		0
434	104.028	434	142.169	1		0		0		0
435	89.021	435	152.557	1		0		0		0
436	80.54	436	154.56	1		0		0		0
437	43.759	437	142.373	1		0		0		0
438	39.629	438	147.687	1		0		0		0
439	37.538	439	132.996	1		0		0		0
440	22.756	440	108.256	1		0		0		0
441	3.284	441	53.881	1		0		0		0
442	0	442	33.396	0		0		1		0
443	8.606	443	38.526	1		0		0		0
444	56.655	444	38.769	1		0		0		0
445	55.689	445	92.413	1		0		0		0
446	57.78	446	108.95	1		0		0		0
447	33.951	447	111.306	1		0		0		0
448	4.735	448	118.812	1		0		0		0
449	14.262	449	165.752	1		0		0		0
450	0	450	182.294	0		0		1		0
451	34.805	451	185.46	1		0		0		0
452	76.34	452	183.076	1		0		0		0
453	41.601	453	193.778	1		0		0		0
454	31.943	454	185.718	1		0		0		0
455	38.03	455	171.047	1		0		0		0
456	38.216	456	159.553	1		0		0		0
457	55.207	457	171.051	1		0		0		0
458	30.162	458	169.681	1		0		0		0
459	8.036	459	166.778	1		0		0		0
460	52.955	460	176.19	1		0		0		0
461	76.724	461	195.039	1		0		0		0
462	33.337	462	191.452	1		0		0		0
463	39.538	463	176.006	1		0		0		0
464	50.047	464	158.068	1		0		0		0
465	19.665	465	133.196	1		0		0		0
466	0	466	130.762	0		0		1		0
467	1.886	467	129.678	1		0		0		0
468	13.695	468	119.82	1		0		0		0
469	13.673	469	116.187	1		0		0		0
470	18.138	470	122.904	1		0		0		0
471	42.73	471	109.856	1		0		0		0
472	39.902	472	128.984	1		0		0		0
473	67.003	473	120.236	1		0		0		0
474	103.524	474	107.611	1		0		0		0
475	123.98	475	110.165	1		0		0		0
476	130.84	476	94.172	1		0		0		0
477	98.511	477	105.287	1		0		0		0
478	87.099	478	110.925	1		0		0		0
479	87.02	479	111.556	1		0		0		0
480	68.183	480	132.301	1		0		0		0
481	100.992	481	116.754	1		0		0		0
482	96.737	482	100.248	1		0		0		0
483	109.592	483	102.177	1		0		0		0
484	79.941	484	103.66	1		0		0		0
485	70.501	485	97.453	1		0		0		0
486	37.991	486	117.452	1		0		0		0
487	58.447	487	127.435	1		0		0		0
488	88.143	488	113.944	1		0		0		0
489	44.494	489	108.106	1		0		0		0
490	10.552	490	111.068	1		0		0		0
491	0	491	109.474	0		0		1		0
492	0	492	108.736	0		0		1		0
493	0	493	108.309	0		0		1		0
494	0	494	88.152	0		0		1		0
495	0	495	78.296	0		0		1		0
496	2.672	496	60.536	1		0		0		0
497	55.287	497	64.438	1		0		0		0
498	38.421	498	57.984	1		0		0		0
499	40.208	499	59.834	1		0		0		0
500	21.894	500	74.596	1		0		0		0
501	32.866	501	134.004	1		0		0		0
502	29.403	502	134.427	1		0		0		0
503	0	503	134.147	0		0		1		0
504	0	504	128.598	0		0		1		0
505	0	505	78.89	0		0		1		0
506	0	506	2.571	0		0		1		0
507	0	507	0	0		0		0		1
508	0	508	17.68	0		0		1		0
509	0	509	74.659	0		0		1		0
510	0	510	109.108	0		0		1		0
511	0	511	110.412	0		0		1		0
512	0	512	110.094	0		0		1		0
513	0	513	94.421	0		0		1		0
514	21.353	514	101.547	1		0		0		0
515	77.433	515	96.122	1		0		0		0
516	80.387	516	96.642	1		0		0		0
517	66.541	517	119.049	1		0		0		0
518	77.661	518	125.525	1		0		0		0
519	75.589	519	122.461	1		0		0		0
520	82.637	520	123.729	1		0		0		0
521	94.414	521	133.271	1		0		0		0
522	86.547	522	133.15	1		0		0		0
523	63.277	523	129.61	1		0		0		0
524	35.857	524	110.009	1		0		0		0
525	17.601	525	109.579	1		0		0		0
526	65.073	526	93.39	1		0		0		0
527	96.491	527	110.62	1		0		0		0
528	138.834	528	142.66	1		0		0		0
529	153.315	529	138.143	1		0		0		0
530	83.778	530	140.224	1		0		0		0
531	68.183	531	143.82	1		0		0		0
532	40.34	532	122.298	1		0		0		0
533	40.188	533	110.14	1		0		0		0
534	45.539	534	100.279	1		0		0		0
535	72.043	535	80.682	1		0		0		0
536	106.741	536	60.258	1		0		0		0
537	93.257	537	78.747	1		0		0		0
538	69.695	538	92.507	1		0		0		0
539	88.26	539	96.564	1		0		0		0
540	185.352	540	77.86	1		0		0		0
541	214.643	541	64.826	1		0		0		0
542	212.073	542	48.411	1		0		0		0
543	161.138	543	59.896	1		0		0		0
544	112.227	544	68.291	1		0		0		0
545	85.541	545	105.609	1		0		0		0
546	44.771	546	109.844	1		0		0		0
547	48.002	547	131.177	1		0		0		0
548	32.939	548	147.089	1		0		0		0
549	25.67	549	150.808	1		0		0		0
550	38.459	550	140.546	1		0		0		0
551	47.74	551	153.848	1		0		0		0
552	37.233	552	140.158	1		0		0		0
553	18.975	553	137.194	1		0		0		0
554	0.081	554	94.06	1		0		0		0
555	0	555	70.831	0		0		1		0
556	0.166	556	83.467	1		0		0		0
557	41.689	557	89.895	1		0		0		0
558	90.905	558	107.585	1		0		0		0
559	105.027	559	94.971	1		0		0		0
560	96.288	560	107.313	1		0		0		0
561	81.009	561	118.88	1		0		0		0
562	61.99	562	133.059	1		0		0		0
563	28.732	563	147.437	1		0		0		0
564	65.485	564	145.896	1		0		0		0
565	90.779	565	141.599	1		0		0		0
566	119.309	566	167.326	1		0		0		0
567	111.318	567	173.336	1		0		0		0
568	105.715	568	158.944	1		0		0		0
569	76.783	569	158.378	1		0		0		0
570	54.967	570	151.869	1		0		0		0
571	54.201	571	139.689	1		0		0		0
572	25.44	572	116.816	1		0		0		0
573	15.236	573	132.299	1		0		0		0
574	1.683	574	132.326	1		0		0		0
575	0	575	131.454	0		0		1		0
576	0	576	133.242	0		0		1		0
577	0	577	132.724	0		0		1		0
578	0	578	133.104	0		0		1		0
579	0.378	579	133.326	1		0		0		0
580	17.513	580	130.392	1		0		0		0
581	27.54	581	132.854	1		0		0		0
582	46.53	582	131.698	1		0		0		0
583	39.103	583	130.776	1		0		0		0
584	73.367	584	149.379	1		0		0		0
585	73.871	585	149.552	1		0		0		0
586	85.854	586	133.926	1		0		0		0
587	99.48	587	133.294	1		0		0		0
588	70.803	588	121.37	1		0		0		0
589	42.112	589	124.724	1		0		0		0
590	5.201	590	118.998	1		0		0		0
591	7.864	591	131.299	1		0		0		0
592	46.407	592	133.508	1		0		0		0
593	45.061	593	145.35	1		0		0		0
594	7.628	594	140.582	1		0		0		0
595	24.191	595	158.218	1		0		0		0
596	39.33	596	152.958	1		0		0		0
597	28.522	597	135.063	1		0		0		0
598	59.271	598	120.158	1		0		0		0
599	61.136	599	106.889	1		0		0		0
600	65.372	600	118.363	1		0		0		0
601	41.511	601	132.853	1		0		0		0
602	38.745	602	134.103	1		0		0		0
603	45.318	603	138.868	1		0		0		0
604	55.125	604	157.259	1		0		0		0
605	68.533	605	147.124	1		0		0		0
606	97.575	606	133.236	1		0		0		0
607	101.921	607	118.115	1		0		0		0
608	86.706	608	130.628	1		0		0		0
609	70.57	609	134.998	1		0		0		0
610	81.177	610	142.455	1		0		0		0
611	83.074	611	125.883	1		0		0		0
612	59.044	612	140.971	1		0		0		0
613	72.759	613	146.462	1		0		0		0
614	90.668	614	154.129	1		0		0		0
615	67.152	615	155.19	1		0		0		0
616	47.321	616	132.795	1		0		0		0
617	46.39	617	127.267	1		0		0		0
618	49.42	618	122.907	1		0		0		0
619	67.679	619	111.68	1		0		0		0
620	101.06	620	119.059	1		0		0		0
621	55.989	621	147.291	1		0		0		0
622	47.718	622	141.54	1		0		0		0
623	67.161	623	144.007	1		0		0		0
624	48.516	624	150.292	1		0		0		0
625	54.017	625	122.995	1		0		0		0
626	88.451	626	92.621	1		0		0		0
627	106.905	627	106.905	1		0		0		0
628	106.445	628	95.74	1		0		0		0
629	96.572	629	100.326	1		0		0		0
630	76.446	630	97.038	1		0		0		0
631	106.71	631	131.95	1		0		0		0
632	108.416	632	146.378	1		0		0		0
633	111.497	633	117.805	1		0		0		0
634	111.372	634	130.067	1		0		0		0
635	108.362	635	133.335	1		0		0		0
636	129.1	636	118.618	1		0		0		0
637	121.823	637	132.258	1		0		0		0
638	102.101	638	133.642	1		0		0		0
639	59.822	639	156.41	1		0		0		0
640	80.552	640	166.538	1		0		0		0
641	73.19	641	172.29	1		0		0		0
642	66.757	642	171.301	1		0		0		0
643	50.747	643	167.588	1		0		0		0
644	101.11	644	182.234	1		0		0		0
645	110.999	645	205.467	1		0		0		0
646	108.453	646	202.031	1		0		0		0
647	92.316	647	162.612	1		0		0		0
648	75.708	648	156.331	1		0		0		0
649	48.952	649	149.15	1		0		0		0
650	66.018	650	119.444	1		0		0		0
651	64.108	651	108.287	1		0		0		0
652	75.034	652	97.313	1		0		0		0
653	88.439	653	124.26	1		0		0		0
654	94.56	654	145.407	1		0		0		0
655	76.046	655	136.688	1		0		0		0
656	58.963	656	140.141	1		0		0		0
657	68.383	657	157.365	1		0		0		0
658	88.048	658	149.721	1		0		0		0
659	82.315	659	145.568	1		0		0		0
660	95.499	660	137.517	1		0		0		0
661	153.223	661	123.081	1		0		0		0
662	105.483	662	108.064	1		0		0		0
663	75.631	663	109.937	1		0		0		0
664	74.162	664	108.37	1		0		0		0
665	86.487	665	107.625	1		0		0		0
666	126.022	666	109.298	1		0		0		0
667	141.851	667	122.83	1		0		0		0
668	153.928	668	113.681	1		0		0		0
669	162.952	669	121.527	1		0		0		0
670	149.805	670	128.819	1		0		0		0
671	111.354	671	119.619	1		0		0		0
672	55.586	672	116.6	1		0		0		0
673	70.81	673	130.955	1		0		0		0
674	89.889	674	132.778	1		0		0		0
675	83.103	675	153.386	1		0		0		0
676	70.485	676	148.83	1		0		0		0
677	116.335	677	131.571	1		0		0		0
678	69.756	678	126.559	1		0		0		0
679	63.569	679	126.344	1		0		0		0
680	61.751	680	138.455	1		0		0		0
681	51.719	681	142.84	1		0		0		0
682	55.652	682	134.19	1		0		0		0
683	76.186	683	123.061	1		0		0		0
684	68.824	684	129.043	1		0		0		0
685	69.764	685	123.384	1		0		0		0
686	43.841	686	121.498	1		0		0		0
687	2.4	687	115.941	1		0		0		0
688	0	688	131.06	0		0		1		0
689	27.414	689	119.939	1		0		0		0
690	71.041	690	125.749	1		0		0		0
691	89.555	691	109.115	1		0		0		0
692	121.913	692	128.21	1		0		0		0
693	86.735	693	132.948	1		0		0		0
694	82.512	694	116.879	1		0		0		0
695	98.847	695	148.866	1		0		0		0
696	81.394	696	166.867	1		0		0		0
697	35.48	697	184.519	1		0		0		0
698	63.991	698	214.598	1		0		0		0
699	54.686	699	229.099	1		0		0		0
700	12.282	700	221.978	1		0		0		0
701	0	701	190.38	0		0		1		0
702	0	702	142.271	0		0		1		0
703	0	703	153.011	0		0		1		0
704	0.383	704	157.554	1		0		0		0
705	15.839	705	150.169	1		0		0		0
706	2.817	706	144.987	1		0		0		0
707	0	707	133.052	0		0		1		0
708	0	708	112.941	0		0		1		0
709	0	709	115.645	0		0		1		0
710	0	710	86.969	0		0		1		0
711	0	711	58.86	0		0		1		0
712	0	712	58.184	0		0		1		0
713	0	713	62.288	0		0		1		0
714	18.316	714	58.82	1		0		0		0
715	49.277	715	51.75	1		0		0		0
716	65.892	716	24.384	1		0		0		0
717	61.796	717	48.619	1		0		0		0
718	58.019	718	94.528	1		0		0		0
719	66.29	719	108.06	1		0		0		0
720	32.779	720	110.4	1		0		0		0
721	10.425	721	108.212	1		0		0		0
722	5.933	722	102.683	1		0		0		0
723	3.623	723	97.267	1		0		0		0
724	52.69	724	102.041	1		0		0		0
725	53.12	725	88.586	1		0		0		0
726	38.345	726	100.479	1		0		0		0
727	63.847	727	93.401	1		0		0		0
728	56.73	728	96.166	1		0		0		0
729	22.847	729	99.502	1		0		0		0
730	3.536	730	86.894	1		0		0		0
731	0	731	78.971	0		0		1		0
732	0	732	92.756	0		0		1		0
733	0	733	109.303	0		0		1		0
734	0	734	113.179	0		0		1		0
735	0	735	118.967	0		0		1		0
736	0	736	134.253	0		0		1		0
737	0	737	154.965	0		0		1		0
738	18.035	738	161.532	1		0		0		0
739	132.935	739	171.675	1		0		0		0
740	157.613	740	171.892	1		0		0		0
741	156.827	741	158.116	1		0		0		0
742	145.831	742	144.179	1		0		0		0
743	163.55	743	117.387	1		0		0		0
744	143.169	744	116.667	1		0		0		0
745	128.313	745	131.534	1		0		0		0
746	94.539	746	114.643	1		0		0		0
747	73.708	747	122.409	1		0		0		0
748	87.626	748	111.885	1		0		0		0
749	83.625	749	107.595	1		0		0		0
750	84.985	750	109.254	1		0		0		0
751	50.379	751	88.18	1		0		0		0
752	44.822	752	85.614	1		0		0		0
753	21.063	753	98.688	1		0		0		0
754	36.219	754	89.652	1		0		0		0
755	40.494	755	79.436	1		0		0		0
756	3.79	756	66.666	1		0		0		0
757	20.876	757	52.334	1		0		0		0
758	52.765	758	24.591	1		0		0		0
759	61.884	759	21.915	1		0		0		0
760	85.61	760	30.681	1		0		0		0
761	82.472	761	59.748	1		0		0		0
762	58.481	762	57.005	1		0		0		0
763	39.647	763	66.132	1		0		0		0
764	6.752	764	77.64	1		0		0		0
765	0	765	98.838	0		0		1		0
766	0	766	102.403	0		0		1		0
767	0	767	89.974	0		0		1		0
768	38.362	768	98.967	1		0		0		0
769	85.406	769	94.582	1		0		0		0
770	90.438	770	93.687	1		0		0		0
771	66.733	771	95.236	1		0		0		0
772	67.229	772	75.134	1		0		0		0
773	38.552	773	85.738	1		0		0		0
774	38.886	774	73.449	1		0		0		0
775	39.467	775	67.366	1		0		0		0
776	11.613	776	78.491	1		0		0		0
777	10.167	777	85.862	1		0		0		0
778	21.38	778	66.705	1		0		0		0
779	26.225	779	57.261	1		0		0		0
780	22.529	780	54.691	1		0		0		0
781	32.731	781	101.829	1		0		0		0
782	26.511	782	165.265	1		0		0		0
783	9.534	783	209.813	1		0		0		0
784	0	784	197.379	0		0		1		0
785	0	785	168.147	0		0		1		0
786	3.764	786	139.634	1		0		0		0
787	40.818	787	95.032	1		0		0		0
788	48.458	788	89	1		0		0		0
789	62.349	789	87.694	1		0		0		0
790	56.326	790	83.671	1		0		0		0
791	25.827	791	68.269	1		0		0		0
792	73.447	792	62.893	1		0		0		0
793	95.022	793	36.752	1		0		0		0
794	104.618	794	38.692	1		0		0		0
795	153.671	795	3.803	1		0		0		0
796	118.431	796	0	0		1		0		0
797	127.087	797	0	0		1		0		0
798	117.417	798	0	0		1		0		0
799	117.505	799	0	0		1		0		0
800	113.501	800	0	0		1		0		0
801	118.137	801	3.539	1		0		0		0
802	98.486	802	13.056	1		0		0		0
803	87.424	803	0	0		1		0		0
804	72.633	804	7.117	1		0		0		0
805	81.694	805	70.834	1		0		0		0
806	76.368	806	83.088	1		0		0		0
807	67.061	807	88.157	1		0		0		0
808	100.995	808	99.567	1		0		0		0
809	104.046	809	90.569	1		0		0		0
810	87.707	810	100.184	1		0		0		0
811	89.943	811	82.155	1		0		0		0
812	100.34	812	89.45	1		0		0		0
813	68.69	813	103.308	1		0		0		0
814	91.062	814	111.327	1		0		0		0
815	110.828	815	114.787	1		0		0		0
816	119.52	816	122.177	1		0		0		0
817	80.722	817	108.811	1		0		0		0
818	103.166	818	107.96	1		0		0		0
819	91.358	819	108.517	1		0		0		0
820	85.516	820	102.45	1		0		0		0
821	84.753	821	97.469	1		0		0		0
822	54.307	822	114.021	1		0		0		0
823	60.421	823	131.544	1		0		0		0
824	51.107	824	116.417	1		0		0		0
825	62.48	825	124.09	1		0		0		0
826	55.409	826	110.04	1		0		0		0
827	37.336	827	110.906	1		0		0		0
828	23.255	828	124.325	1		0		0		0
829	7.74	829	125.771	1		0		0		0
830	0	830	126.471	0		0		1		0
831	11.089	831	98.445	1		0		0		0
832	36.283	832	103.767	1		0		0		0
833	39.93	833	107.033	1		0		0		0
834	53.986	834	109.563	1		0		0		0
835	73.368	835	107.004	1		0		0		0
836	49.707	836	107.935	1		0		0		0
837	100.024	837	110.803	1		0		0		0
838	75.069	838	108.669	1		0		0		0
839	55.55	839	94.437	1		0		0		0
840	39.042	840	105.223	1		0		0		0
841	72.393	841	108.878	1		0		0		0
842	67.956	842	110.733	1		0		0		0
843	80.452	843	108.34	1		0		0		0
844	68.461	844	110.077	1		0		0		0
845	16.963	845	117.77	1		0		0		0
846	21.265	846	116.907	1		0		0		0
847	26.067	847	124.898	1		0		0		0
848	20.871	848	122.641	1		0		0		0
849	1.126	849	131.793	1		0		0		0
850	0	850	121.473	0		0		1		0
851	0.268	851	124.329	1		0		0		0
852	31.814	852	132.653	1		0		0		0
853	41.929	853	133.197	1		0		0		0
854	96.795	854	132.788	1		0		0		0
855	94.968	855	133.899	1		0		0		0
856	146.934	856	156.974	1		0		0		0
857	159.263	857	175.457	1		0		0		0
858	162.831	858	163.485	1		0		0		0
859	178.195	859	140.405	1		0		0		0
860	143.233	860	144.534	1		0		0		0
861	98.803	861	114.494	1		0		0		0
862	59.761	862	115.826	1		0		0		0
863	62.497	863	147.136	1		0		0		0
864	51.42	864	135.9	1		0		0		0
865	43.615	865	130.758	1		0		0		0
866	33.089	866	116.954	1		0		0		0
867	28.93	867	130.523	1		0		0		0
868	2.08	868	129.384	1		0		0		0
869	0	869	112.598	0		0		1		0
870	0	870	109.267	0		0		1		0
871	0	871	123.083	0		0		1		0
872	0	872	102.625	0		0		1		0
873	6.957	873	98.507	1		0		0		0
874	36.584	874	88.85	1		0		0		0
875	22.478	875	75.015	1		0		0		0
876	0.351	876	60.57	1		0		0		0
877	0	877	65.62	0		0		1		0
878	0	878	40.529	0		0		1		0
879	0	879	41.79	0		0		1		0
880	18.708	880	40.083	1		0		0		0
881	81.637	881	59.754	1		0		0		0
882	72.831	882	130.686	1		0		0		0
883	64.526	883	133.98	1		0		0		0
884	83.676	884	125.882	1		0		0		0
885	109.529	885	121.272	1		0		0		0
886	97.347	886	115.054	1		0		0		0
887	64.62	887	100.478	1		0		0		0
888	51.803	888	58.055	1		0		0		0
889	47.806	889	11.235	1		0		0		0
890	40.202	890	0	0		1		0		0
891	47.514	891	0.785	1		0		0		0
892	70.271	892	38.128	1		0		0		0
893	62.807	893	59.599	1		0		0		0
894	65.178	894	64.455	1		0		0		0
895	79.642	895	59.035	1		0		0		0
896	63.375	896	97.979	1		0		0		0
897	48.524	897	96.584	1		0		0		0
898	67.543	898	107.89	1		0		0		0
899	81.897	899	103.008	1		0		0		0
900	81.815	900	74.16	1		0		0		0
901	63.883	901	53.619	1		0		0		0
902	46.698	902	46.698	1		0		0		0
903	59.247	903	47.373	1		0		0		0
904	51.113	904	49.585	1		0		0		0
905	3.955	905	49.113	1		0		0		0
906	3.784	906	72.474	1		0		0		0
907	22.101	907	126.282	1		0		0		0
908	19.216	908	133.573	1		0		0		0
909	4.788	909	169.497	1		0		0		0
910	36.237	910	162.074	1		0		0		0
911	94.132	911	179.348	1		0		0		0
912	67.551	912	147.284	1		0		0		0
913	45.078	913	98.053	1		0		0		0
914	32.817	914	106.711	1		0		0		0
915	27.864	915	107.065	1		0		0		0
916	31.232	916	85.704	1		0		0		0
917	3.489	917	87.032	1		0		0		0
918	0	918	101.659	0		0		1		0
919	0	919	88	0		0		1		0
920	0	920	84.141	0		0		1		0
921	0	921	65.096	0		0		1		0
922	0	922	49.049	0		0		1		0
923	0	923	45.263	0		0		1		0
924	0	924	46.845	0		0		1		0
925	0	925	4.121	0		0		1		0
926	0	926	0	0		0		0		1
927	0	927	13.153	0		0		1		0
928	0	928	35.058	0		0		1		0
929	0	929	50.108	0		0		1		0
930	0	930	60.795	0		0		1		0
931	4.226	931	53.886	1		0		0		0
932	60.522	932	86.561	1		0		0		0
933	94.327	933	100.376	1		0		0		0
934	117.167	934	110.516	1		0		0		0
935	90.375	935	134.704	1		0		0		0
936	80.774	936	147.459	1		0		0		0
937	86.371	937	131.841	1		0		0		0
938	100.727	938	138.935	1		0		0		0
939	71.939	939	145.659	1		0		0		0
940	52.892	940	130.38	1		0		0		0
941	62.268	941	109.343	1		0		0		0
942	86.109	942	109.914	1		0		0		0
943	66.542	943	101.827	1		0		0		0
944	31.286	944	97.45	1		0		0		0
945	1.922	945	92.005	1		0		0		0
946	0	946	97.625	0		0		1		0
947	0	947	88.825	0		0		1		0
948	6.258	948	99.314	1		0		0		0
949	17.336	949	98.708	1		0		0		0
950	26.106	950	113.993	1		0		0		0
951	36.207	951	129.181	1		0		0		0
952	18.932	952	139.044	1		0		0		0
953	7.221	953	145.019	1		0		0		0
954	0	954	130.072	0		0		1		0
955	0	955	113.455	0		0		1		0
956	0	956	109.197	0		0		1		0
957	0	957	107.135	0		0		1		0
958	16.211	958	108.203	1		0		0		0
959	33.369	959	108.555	1		0		0		0
960	60.992	960	111.238	1		0		0		0
961	48.193	961	119.574	1		0		0		0
962	39.338	962	113.628	1		0		0		0
963	25.982	963	110.054	1		0		0		0
964	10.098	964	125.103	1		0		0		0
965	5.279	965	133.307	1		0		0		0
966	0	966	120.717	0		0		1		0
967	0.198	967	123.47	1		0		0		0
968	35.251	968	119.444	1		0		0		0
969	85.531	969	147.151	1		0		0		0
970	91.55	970	142.829	1		0		0		0
971	94.754	971	154.798	1		0		0		0
972	105.226	972	157.898	1		0		0		0
973	99.223	973	159.878	1		0		0		0
974	87.166	974	155.617	1		0		0		0
975	83.889	975	154.634	1		0		0		0
976	54.23	976	142.03	1		0		0		0
977	23.273	977	128.334	1		0		0		0
978	9.453	978	120.085	1		0		0		0
979	7.049	979	133.992	1		0		0		0
980	1.043	980	149.997	1		0		0		0
981	24.465	981	145.81	1		0		0		0
982	57.668	982	137.366	1		0		0		0
983	32.938	983	129.242	1		0		0		0
984	2.48	984	119.851	1		0		0		0
985	33.165	985	125.46	1		0		0		0
986	63.082	986	119.81	1		0		0		0
987	65.841	987	132.014	1		0		0		0
988	81.688	988	132.245	1		0		0		0
989	69.479	989	145.578	1		0		0		0
990	60.872	990	182.08	1		0		0		0
991	36.747	991	196.207	1		0		0		0
992	30.035	992	196.401	1		0		0		0
993	0.96	993	199.048	1		0		0		0
994	0	994	196.507	0		0		1		0
995	0	995	173.382	0		0		1		0
996	0	996	161.775	0		0		1		0
997	0	997	139.388	0		0		1		0
998	5.118	998	132.108	1		0		0		0
999	51.479	999	130.844	1		0		0		0
1000	74.954	1000	111.509	1		0		0		0
1001	81.04	1001	122.939	1		0		0		0
1002	77.619	1002	117.171	1		0		0		0
1003	17.44	1003	120.04	1		0		0		0
1004	2.681	1004	93.388	1		0		0		0
1005	19.592	1005	85.47	1		0		0		0
1006	25.391	1006	40.204	1		0		0		0
1007	42.915	1007	23.911	1		0		0		0
1008	30.883	1008	38.594	1		0		0		0
1009	27.542	1009	40.543	1		0		0		0
1010	104.257	1010	74.796	1		0		0		0
1011	110.933	1011	107.983	1		0		0		0
1012	128.031	1012	123.096	1		0		0		0
1013	108.16	1013	121.751	1		0		0		0
1014	58.795	1014	111.745	1		0		0		0
1015	65.102	1015	109.074	1		0		0		0
1016	60.237	1016	109.077	1		0		0		0
1017	44.975	1017	100.425	1		0		0		0
1018	21.802	1018	98.826	1		0		0		0
1019	1.388	1019	107.23	1		0		0		0
1020	34.935	1020	95.686	1		0		0		0
1021	27.703	1021	107.117	1		0		0		0
1022	46.022	1022	127.916	1		0		0		0
1023	51.614	1023	123.96	1		0		0		0
1024	14.574	1024	152.243	1		0		0		0
1025	0	1025	155.18	0		0		1		0
1026	0	1026	141.679	0		0		1		0
1027	17.507	1027	147.622	1		0		0		0
1028	72.419	1028	131.573	1		0		0		0
1029	31.331	1029	104.161	1		0		0		0
1030	37.669	1030	99.891	1		0		0		0
1031	67.813	1031	125.968	1		0		0		0
1032	94.791	1032	111.257	1		0		0		0
1033	93.015	1033	93.015	1		0		0		0
1034	100.017	1034	108.064	1		0		0		0
1035	98.543	1035	122.109	1		0		0		0
1036	67.91	1036	136.441	1		0		0		0
1037	57.544	1037	154.112	1		0		0		0
1038	87.765	1038	158.598	1		0		0		0
1039	68.246	1039	154.233	1		0		0		0
1040	35.519	1040	158.04	1		0		0		0
1041	11.524	1041	156.67	1		0		0		0
1042	6.614	1042	156.651	1		0		0		0
1043	0	1043	160.741	0		0		1		0
1044	0	1044	167.116	0		0		1		0
1045	0	1045	168.024	0		0		1		0
1046	0	1046	156.719	0		0		1		0
1047	0	1047	143.835	0		0		1		0
1048	0	1048	116.148	0		0		1		0
1049	0	1049	112.787	0		0		1		0
1050	0	1050	107.465	0		0		1		0
1051	0	1051	111.501	0		0		1		0
1052	0	1052	132.224	0		0		1		0
1053	1.251	1053	132.736	1		0		0		0
1054	20.807	1054	132.253	1		0		0		0
1055	53.763	1055	134.316	1		0		0		0
1056	72.936	1056	157.294	1		0		0		0
1057	101.566	1057	181.681	1		0		0		0
1058	91.305	1058	157.674	1		0		0		0
1059	121.007	1059	134.189	1		0		0		0
1060	152.262	1060	133.33	1		0		0		0
1061	127.008	1061	124.441	1		0		0		0
1062	126.961	1062	110.647	1		0		0		0
1063	47.263	1063	107.941	1		0		0		0
1064	5.194	1064	97.089	1		0		0		0
1065	0	1065	83.608	0		0		1		0
1066	16.022	1066	93.714	1		0		0		0
1067	26.746	1067	106.633	1		0		0		0
1068	59.531	1068	116.689	1		0		0		0
1069	89.4	1069	120.62	1		0		0		0
1070	100.751	1070	107.439	1		0		0		0
1071	89.356	1071	98.412	1		0		0		0
1072	69.478	1072	88.481	1		0		0		0
1073	90.057	1073	88.503	1		0		0		0
1074	110.246	1074	94.442	1		0		0		0
1075	81.115	1075	110.039	1		0		0		0
1076	96.882	1076	97.982	1		0		0		0
1077	69.991	1077	130.058	1		0		0		0
1078	86.773	1078	138.635	1		0		0		0
1079	71.02	1079	155.125	1		0		0		0
1080	58.041	1080	156.312	1		0		0		0
1081	78.644	1081	146.512	1		0		0		0
1082	108.922	1082	131.948	1		0		0		0
1083	111.537	1083	130.864	1		0		0		0
1084	122.732	1084	118.116	1		0		0		0
1085	124.255	1085	135.062	1		0		0		0
1086	104.594	1086	156.846	1		0		0		0
1087	115.073	1087	158.389	1		0		0		0
1088	119.139	1088	208.353	1		0		0		0
1089	116.854	1089	252.243	1		0		0		0
1090	114.527	1090	251.192	1		0		0		0
1091	133.549	1091	252.736	1		0		0		0
1092	115.451	1092	250.469	1		0		0		0
1093	122.512	1093	236.021	1		0		0		0
1094	84.011	1094	238.795	1		0		0		0
1095	97.974	1095	239.76	1		0		0		0
1096	78.015	1096	213.894	1		0		0		0
1097	62.244	1097	165.682	1		0		0		0
1098	54.93	1098	170.054	1		0		0		0
1099	53.493	1099	141.225	1		0		0		0
1100	78.152	1100	147.343	1		0		0		0
1101	76.495	1101	133.995	1		0		0		0
1102	65.171	1102	137.116	1		0		0		0
1103	88.516	1103	156.694	1		0		0		0
1104	119.083	1104	174.727	1		0		0		0
1105	140.926	1105	187.64	1		0		0		0
1106	122.078	1106	202.721	1		0		0		0
1107	66.433	1107	210.261	1		0		0		0
1108	44.966	1108	224.969	1		0		0		0
1109	35.649	1109	229.439	1		0		0		0
1110	4.769	1110	200.654	1		0		0		0
1111	0	1111	198.24	0		0		1		0
1112	0	1112	218.2	0		0		1		0
1113	0.425	1113	204.054	1		0		0		0
1114	39.971	1114	205.942	1		0		0		0
1115	95.871	1115	221.47	1		0		0		0
1116	108.644	1116	217.294	1		0		0		0
1117	122.102	1117	183.62	1		0		0		0
1118	103.944	1118	135.918	1		0		0		0
1119	38.871	1119	126.439	1		0		0		0
1120	18.951	1120	140.539	1		0		0		0
1121	0.491	1121	137.932	1		0		0		0
1122	0	1122	116.577	0		0		1		0
1123	0	1123	119.547	0		0		1		0
1124	0	1124	109.558	0		0		1		0
1125	0	1125	110.51	0		0		1		0
1126	0	1126	95.734	0		0		1		0
1127	0	1127	98.374	0		0		1		0
1128	0	1128	96.969	0		0		1		0
1129	0	1129	75.696	0		0		1		0
1130	0	1130	71.797	0		0		1		0
1131	3.817	1131	75.796	1		0		0		0
1132	10.301	1132	50.937	1		0		0		0
1133	0	1133	36.313	0		0		1		0
1134	12.022	1134	34.57	1		0		0		0
1135	25.852	1135	64.793	1		0		0		0
1136	32.363	1136	73.328	1		0		0		0
1137	0.207	1137	67.375	1		0		0		0
1138	0	1138	73.082	0		0		1		0
1139	0	1139	60.819	0		0		1		0
1140	0	1140	10.012	0		0		1		0
1141	0	1141	0	0		0		0		1
1142	0	1142	2.927	0		0		1		0
1143	0	1143	39.14	0		0		1		0
1144	0	1144	74.763	0		0		1		0
1145	0	1145	82.898	0		0		1		0
1146	8.067	1146	103.666	1		0		0		0
1147	58.682	1147	113.522	1		0		0		0
1148	88.085	1148	113.513	1		0		0		0
1149	87.267	1149	114.413	1		0		0		0
1150	109.031	1150	139.541	1		0		0		0
1151	105.351	1151	188.236	1		0		0		0
1152	94.536	1152	186.115	1		0		0		0
1153	90.621	1153	167.808	1		0		0		0
1154	42.817	1154	178.042	1		0		0		0
1155	55.092	1155	170.617	1		0		0		0
1156	98.163	1156	171.038	1		0		0		0
1157	49.167	1157	159.236	1		0		0		0
1158	30.935	1158	174.444	1		0		0		0
1159	41.268	1159	189.935	1		0		0		0
1160	49.728	1160	208.976	1		0		0		0
1161	6.014	1161	197.193	1		0		0		0
1162	0	1162	183.529	0		0		1		0
1163	0	1163	147.943	0		0		1		0
1164	0	1164	116.706	0		0		1		0
1165	0	1165	103.057	0		0		1		0
1166	0	1166	84.811	0		0		1		0
1167	0	1167	56.61	0		0		1		0
1168	0	1168	38.246	0		0		1		0
1169	0	1169	79.93	0		0		1		0
1170	0	1170	82.372	0		0		1		0
1171	0	1171	105.188	0		0		1		0
1172	0	1172	110.56	0		0		1		0
1173	0	1173	125.364	0		0		1		0
1174	0	1174	141.511	0		0		1		0
1175	0	1175	142.528	0		0		1		0
1176	0	1176	153.224	0		0		1		0
1177	1.258	1177	132.481	1		0		0		0
1178	19.655	1178	113.149	1		0		0		0
1179	15.833	1179	130.529	1		0		0		0
1180	24.073	1180	147.924	1		0		0		0
1181	8.869	1181	127.721	1		0		0		0
1182	0	1182	110.152	0		0		1		0
1183	0	1183	124.126	0		0		1		0
1184	0	1184	119.287	0		0		1		0
1185	0	1185	131.523	0		0		1		0
1186	0	1186	133.866	0		0		1		0
1187	7.486	1187	132.673	1		0		0		0
1188	23.084	1188	130.946	1		0		0		0
1189	4.394	1189	159.537	1		0		0		0
1190	5.026	1190	187.787	1		0		0		0
1191	28.673	1191	198.927	1		0		0		0
1192	57.796	1192	215.52	1		0		0		0
1193	48.509	1193	213.492	1		0		0		0
1194	89.077	1194	222.543	1		0		0		0
1195	115.766	1195	222.221	1		0		0		0
1196	155.802	1196	198.603	1		0		0		0
1197	134.307	1197	142.749	1		0		0		0
1198	131.642	1198	110.017	1		0		0		0
1199	96.72	1199	95.428	1		0		0		0
1200	96.28	1200	106.753	1		0		0		0
1201	105.483	1201	116.646	1		0		0		0
1202	89.994	1202	134.733	1		0		0		0
1203	61.63	1203	151.507	1		0		0		0
1204	36.424	1204	145.848	1		0		0		0
1205	5.778	1205	132.586	1		0		0		0
1206	23.656	1206	143.539	1		0		0		0
1207	3.948	1207	135.999	1		0		0		0
1208	15.437	1208	127.594	1		0		0		0
1209	17.794	1209	146.321	1		0		0		0
1210	0	1210	156.917	0		0		1		0
1211	0	1211	159.417	0		0		1		0
1212	0	1212	160.973	0		0		1		0
1213	0	1213	179.985	0		0		1		0
1214	16.129	1214	194.583	1		0		0		0
1215	45.989	1215	208.67	1		0		0		0
1216	133.968	1216	214.908	1		0		0		0
1217	149.574	1217	213.609	1		0		0		0
1218	155.852	1218	224.583	1		0		0		0
1219	165.356	1219	211.52	1		0		0		0
1220	190.789	1220	176.07	1		0		0		0
1221	187.068	1221	158.045	1		0		0		0
1222	199.807	1222	138.736	1		0		0		0
1223	200.199	1223	132.435	1		0		0		0
1224	184.897	1224	125.763	1		0		0		0
1225	132.007	1225	131.615	1		0		0		0
1226	84.119	1226	140.161	1		0		0		0
1227	68.6	1227	167.959	1		0		0		0
1228	24.727	1228	195.638	1		0		0		0
1229	74.069	1229	218.276	1		0		0		0
1230	68.241	1230	192.501	1		0		0		0
1231	90.31	1231	189.048	1		0		0		0
1232	70.432	1232	184.932	1		0		0		0
1233	74.477	1233	189.742	1		0		0		0
1234	50.412	1234	181.814	1		0		0		0
1235	62.54	1235	191.759	1		0		0		0
1236	61.815	1236	185.023	1		0		0		0
1237	23.66	1237	129.776	1		0		0		0
1238	28.934	1238	107.874	1		0		0		0
1239	10.097	1239	91.934	1		0		0		0
1240	0	1240	91.383	0		0		1		0
1241	5.318	1241	108.611	1		0		0		0
1242	22.253	1242	88.504	1		0		0		0
1243	27.79	1243	85.502	1		0		0		0
1244	13.28	1244	79.397	1		0		0		0
1245	37.186	1245	71.545	1		0		0		0
1246	41.099	1246	112.324	1		0		0		0
1247	48.395	1247	111.429	1		0		0		0
1248	54.994	1248	120.129	1		0		0		0
1249	22.184	1249	135.533	1		0		0		0
1250	0	1250	147.411	0		0		1		0
1251	7.238	1251	133.132	1		0		0		0
1252	11.565	1252	134.01	1		0		0		0
1253	42.684	1253	130.762	1		0		0		0
1254	34.275	1254	130.725	1		0		0		0
1255	7.818	1255	133.896	1		0		0		0
1256	23.539	1256	115.08	1		0		0		0
1257	8.816	1257	132.393	1		0		0		0
1258	0	1258	120.478	0		0		1		0
1259	0	1259	115.773	0		0		1		0
1260	0	1260	122.834	0		0		1		0
1261	0	1261	123.709	0		0		1		0
1262	5.389	1262	133.571	1		0		0		0
1263	72.026	1263	117.173	1		0		0		0
1264	83.318	1264	99.196	1		0		0		0
1265	68.214	1265	89.517	1		0		0		0
1266	62.744	1266	98.131	1		0		0		0
1267	34.519	1267	92.746	1		0		0		0
1268	23.235	1268	79.605	1		0		0		0
1269	10	1269	80.989	1		0		0		0
1270	0	1270	72.513	0		0		1		0

## Sheet: Fiber_2
cCENH3		TCAST		cCENH3/TCAST overlap		cCENH3 without TCAST		TCAST without cCENH3		without any signal		total pixels	cCENH3 coverage	TCAST coverage
0	10.679	0	60.473	1	289	0	19	0	57	0	2	367	0.839237	0.942779
1	80.215	1	29.763	1	0.787466	0	0.0517711	0	0.155313	0	0.00544959
2	72.492	2	52.708	1		0		0		0
3	5.817	3	60.68	1		0		0		0
4	0	4	76.104	0		0		1		0
5	0	5	106.688	0		0		1		0
6	0	6	100.74	0		0		1		0
7	0	7	100.756	0		0		1		0
8	0	8	106.764	0		0		1		0
9	0	9	84.967	0		0		1		0
10	23.267	10	59.509	1		0		0		0
11	92.782	11	58.54	1		0		0		0												scale bar = 10 μm
12	122.655	12	40.59	1		0		0		0
13	158.386	13	87.943	1		0		0		0
14	64.393	14	93.382	1		0		0		0
15	65.235	15	114.096	1		0		0		0
16	39.346	16	115.723	1		0		0		0
17	0	17	93.223	0		0		1		0
18	0.336	18	89.13	1		0		0		0
19	34.581	19	119.383	1		0		0		0
20	17.471	20	138.298	1		0		0		0
21	5.982	21	123.695	1		0		0		0
22	19.163	22	143.874	1		0		0		0
23	85.239	23	135.249	1		0		0		0
24	89.129	24	121.978	1		0		0		0
25	60.673	25	118.819	1		0		0		0
26	0.146	26	76.732	1		0		0		0
27	0	27	47.279	0		0		1		0
28	0	28	25.167	0		0		1		0
29	25.551	29	0	0		1		0		0
30	54.262	30	0	0		1		0		0
31	89.015	31	0	0		1		0		0
32	90.329	32	0	0		1		0		0
33	101.588	33	0	0		1		0		0
34	122.884	34	0	0		1		0		0
35	106.976	35	39.154	1		0		0		0
36	89.602	36	72.587	1		0		0		0
37	145.566	37	111.702	1		0		0		0
38	128.687	38	88.629	1		0		0		0
39	85.549	39	49.863	1		0		0		0
40	66.456	40	67.75	1		0		0		0
41	4.594	41	65.222	1		0		0		0
42	0	42	65.066	0		0		1		0
43	1.197	43	86.17	1		0		0		0
44	53.722	44	109.005	1		0		0		0
45	91.363	45	118.237	1		0		0		0
46	86.104	46	132.604	1		0		0		0
47	112.86	47	147.692	1		0		0		0
48	118.11	48	147.638	1		0		0		0
49	106.918	49	125.153	1		0		0		0
50	53.306	50	102.073	1		0		0		0
51	27.716	51	101.613	1		0		0		0
52	22.436	52	111.071	1		0		0		0
53	6.66	53	110.979	1		0		0		0
54	0	54	59.276	0		0		1		0
55	0	55	66.699	0		0		1		0
56	26.042	56	88.283	1		0		0		0
57	58.828	57	88.242	1		0		0		0
58	39.189	58	88.198	1		0		0		0
59	33.84	59	91.792	1		0		0		0
60	40.564	60	84.018	1		0		0		0
61	0	61	65.162	0		0		1		0
62	0	62	71.563	0		0		1		0
63	0	63	133.221	0		0		1		0
64	11.181	64	118.161	1		0		0		0
65	76.626	65	82.932	1		0		0		0
66	87.801	66	106.525	1		0		0		0
67	56.641	67	91.228	1		0		0		0
68	50.535	68	94.19	1		0		0		0
69	2.485	69	87.653	1		0		0		0
70	8.231	70	87.608	1		0		0		0
71	93.897	71	94.789	1		0		0		0
72	133.022	72	95.342	1		0		0		0
73	139.011	73	70.762	1		0		0		0
74	152.22	74	55.203	1		0		0		0
75	145.672	75	59.036	1		0		0		0
76	127.73	76	87.526	1		0		0		0
77	124.502	77	61.049	1		0		0		0
78	201.243	78	59.205	1		0		0		0
79	218.854	79	84.662	1		0		0		0
80	218.698	80	67.196	1		0		0		0
81	178.389	81	77.752	1		0		0		0
82	158.23	82	17.572	1		0		0		0
83	121.6	83	0	0		1		0		0
84	118.07	84	29.728	1		0		0		0
85	116.883	85	64.382	1		0		0		0
86	116.182	86	60.83	1		0		0		0
87	117.364	87	57.23	1		0		0		0
88	116.801	88	114.466	1		0		0		0
89	94.489	89	116.15	1		0		0		0
90	87.11	90	115.083	1		0		0		0
91	87.108	91	68.464	1		0		0		0
92	82.973	92	70.152	1		0		0		0
93	40.126	93	85.303	1		0		0		0
94	81.94	94	106.994	1		0		0		0
95	141.906	95	163.583	1		0		0		0
96	144.713	96	125.023	1		0		0		0
97	141.238	97	116.207	1		0		0		0
98	123.512	98	157.689	1		0		0		0
99	100.112	99	151.519	1		0		0		0
100	73.356	100	118.333	1		0		0		0
101	2.862	101	87.235	1		0		0		0
102	0	102	112.248	0		0		1		0
103	0	103	153.332	0		0		1		0
104	0	104	161.08	0		0		1		0
105	0	105	129.578	0		0		1		0
106	0	106	85.178	0		0		1		0
107	52.985	107	58.459	1		0		0		0
108	130.576	108	33.79	1		0		0		0
109	159.839	109	66.314	1		0		0		0
110	116.785	110	87.532	1		0		0		0
111	111.138	111	93.192	1		0		0		0
112	66.605	112	116.809	1		0		0		0
113	87.641	113	116.438	1		0		0		0
114	64.577	114	114.372	1		0		0		0
115	58.476	115	39.312	1		0		0		0
116	60.983	116	0	0		1		0		0
117	69.221	117	0	0		1		0		0
118	42.557	118	0	0		1		0		0
119	0.223	119	0	0		1		0		0
120	0	120	0	0		0		0		1
121	0	121	1.473	0		0		1		0
122	0	122	48.893	0		0		1		0
123	0	123	67.555	0		0		1		0
124	0	124	88.016	0		0		1		0
125	3.427	125	104.323	1		0		0		0
126	54.083	126	105.386	1		0		0		0
127	87.504	127	102.727	1		0		0		0
128	114.116	128	128.694	1		0		0		0
129	124.915	129	131.362	1		0		0		0
130	133.76	130	109.267	1		0		0		0
131	92.674	131	88.236	1		0		0		0
132	42.949	132	88.266	1		0		0		0
133	0	133	91.844	0		0		1		0
134	0	134	88.479	0		0		1		0
135	0	135	88.357	0		0		1		0
136	0	136	91.455	0		0		1		0
137	0	137	111.797	0		0		1		0
138	0	138	59.438	0		0		1		0
139	9.993	139	20.764	1		0		0		0
140	69.496	140	7.079	1		0		0		0
141	117.332	141	30.291	1		0		0		0
142	129.687	142	77.325	1		0		0		0
143	93.46	143	111.273	1		0		0		0
144	59.084	144	94.499	1		0		0		0
145	30.017	145	114.549	1		0		0		0
146	0	146	118.247	0		0		1		0
147	0	147	118.287	0		0		1		0
148	0	148	112.549	0		0		1		0
149	0	149	99.409	0		0		1		0
150	0	150	87.851	0		0		1		0
151	0	151	63.829	0		0		1		0
152	0	152	95.773	0		0		1		0
153	0	153	104.527	0		0		1		0
154	27.303	154	66.527	1		0		0		0
155	60.932	155	92.868	1		0		0		0
156	90.207	156	118.643	1		0		0		0
157	129.911	157	118.685	1		0		0		0
158	173.97	158	115.598	1		0		0		0
159	220.114	159	89.074	1		0		0		0
160	207.619	160	63.078	1		0		0		0
161	190.514	161	1.477	1		0		0		0
162	146.847	162	1.554	1		0		0		0
163	118.906	163	48.52	1		0		0		0
164	115.065	164	30.503	1		0		0		0
165	115.081	165	10.794	1		0		0		0
166	93.132	166	72.692	1		0		0		0
167	87.96	167	87.96	1		0		0		0
168	29.312	168	39.914	1		0		0		0
169	0	169	17.901	0		0		1		0
170	4.284	170	4.284	1		0		0		0
171	109.785	171	69.737	1		0		0		0
172	131.78	172	105.891	1		0		0		0
173	83.722	173	83.068	1		0		0		0
174	59.014	174	60.293	1		0		0		0
175	32.78	175	92.926	1		0		0		0
176	58.496	176	119.09	1		0		0		0
177	30.718	177	105.194	1		0		0		0
178	0	178	112.154	0		0		1		0
179	0	179	148.837	0		0		1		0
180	0	180	131.882	0		0		1		0
181	11.407	181	147.749	1		0		0		0
182	52.181	182	107.157	1		0		0		0
183	68.751	183	94.11	1		0		0		0
184	120.052	184	120.052	1		0		0		0
185	138.368	185	143.96	1		0		0		0
186	118.922	186	123.186	1		0		0		0
187	120.277	187	139.101	1		0		0		0
188	118.854	188	141.555	1		0		0		0
189	142.78	189	144.695	1		0		0		0
190	165.536	190	119.941	1		0		0		0
191	179.933	191	111.34	1		0		0		0
192	143.21	192	101.049	1		0		0		0
193	98.329	193	107.743	1		0		0		0
194	109.516	194	146.558	1		0		0		0
195	96.909	195	145.277	1		0		0		0
196	50.783	196	134.688	1		0		0		0
197	23.539	197	148.928	1		0		0		0
198	0	198	99.586	0		0		1		0
199	1.509	199	68.331	1		0		0		0
200	74.563	200	59.917	1		0		0		0
201	142.784	201	63.94	1		0		0		0
202	106.452	202	82.48	1		0		0		0
203	91.335	203	18.521	1		0		0		0
204	63.804	204	0.409	1		0		0		0
205	58.905	205	53.602	1		0		0		0
206	58.862	206	64.724	1		0		0		0
207	63.128	207	87.677	1		0		0		0
208	88.51	208	88.16	1		0		0		0
209	76.239	209	89.26	1		0		0		0
210	24.152	210	91.809	1		0		0		0
211	0	211	71.759	0		0		1		0
212	0	212	81.774	0		0		1		0
213	0	213	106.17	0		0		1		0
214	0	214	115.469	0		0		1		0
215	0	215	119.375	0		0		1		0
216	0	216	82.641	0		0		1		0
217	0	217	72.59	0		0		1		0
218	1.512	218	65.827	1		0		0		0
219	51.085	219	102.617	1		0		0		0
220	56.456	220	116.801	1		0		0		0
221	5.036	221	75.331	1		0		0		0
222	0	222	47.5	0		0		1		0
223	34.11	223	55.284	1		0		0		0
224	114.905	224	90.774	1		0		0		0
225	143.647	225	110.524	1		0		0		0
226	144.682	226	94.241	1		0		0		0
227	118.404	227	117.971	1		0		0		0
228	144.329	228	145.03	1		0		0		0
229	120.324	229	114.329	1		0		0		0
230	141.705	230	88.202	1		0		0		0
231	115.949	231	91.491	1		0		0		0
232	143.597	232	116.503	1		0		0		0
233	146.381	233	116.085	1		0		0		0
234	144.899	234	117.171	1		0		0		0
235	117.647	235	117.503	1		0		0		0
236	139.727	236	141.436	1		0		0		0
237	185.317	237	185.892	1		0		0		0
238	151.978	238	182.152	1		0		0		0
239	109.919	239	201.153	1		0		0		0
240	92.233	240	141.186	1		0		0		0
241	104.35	241	54.177	1		0		0		0
242	59.178	242	11.558	1		0		0		0
243	77.277	243	19.414	1		0		0		0
244	111.952	244	43.227	1		0		0		0
245	115.111	245	87.9	1		0		0		0
246	110.326	246	89.831	1		0		0		0
247	94.963	247	89.144	1		0		0		0
248	73.825	248	95.283	1		0		0		0
249	76.173	249	139.182	1		0		0		0
250	70.97	250	111.483	1		0		0		0
251	59.885	251	131.147	1		0		0		0
252	77.175	252	144.636	1		0		0		0
253	149.584	253	198.039	1		0		0		0
254	150.557	254	222.306	1		0		0		0
255	167.868	255	231.422	1		0		0		0
256	199.652	256	191.515	1		0		0		0
257	181.602	257	223.994	1		0		0		0
258	198.571	258	237.414	1		0		0		0
259	168.412	259	242.885	1		0		0		0
260	88.622	260	221.258	1		0		0		0
261	97.547	261	163.414	1		0		0		0
262	90.646	262	146.942	1		0		0		0
263	62.936	263	101.752	1		0		0		0
264	88.592	264	110.268	1		0		0		0
265	129.748	265	110.887	1		0		0		0
266	127.934	266	204.421	1		0		0		0
267	153.873	267	214.458	1		0		0		0
268	184.471	268	216.644	1		0		0		0
269	193.574	269	214.643	1		0		0		0
270	189.347	270	215.499	1		0		0		0
271	215.635	271	230.544	1		0		0		0
272	205.259	272	204.719	1		0		0		0
273	183.823	273	161.936	1		0		0		0
274	155.417	274	176.538	1		0		0		0
275	131.629	275	209.61	1		0		0		0
276	144.289	276	220.68	1		0		0		0
277	163.305	277	218.405	1		0		0		0
278	163.379	278	160.436	1		0		0		0
279	106.729	279	123.368	1		0		0		0
280	109.796	280	92.122	1		0		0		0
281	124.697	281	126.791	1		0		0		0
282	129.783	282	190.402	1		0		0		0
283	128.251	283	208.061	1		0		0		0
284	156.663	284	185.635	1		0		0		0
285	174.993	285	182.921	1		0		0		0
286	154.373	286	157.747	1		0		0		0
287	177.339	287	152.418	1		0		0		0
288	132.992	288	132.378	1		0		0		0
289	145.425	289	112.525	1		0		0		0
290	128.444	290	127.48	1		0		0		0
291	150.061	291	153.294	1		0		0		0
292	170.164	292	151.195	1		0		0		0
293	160.581	293	133.407	1		0		0		0
294	132.494	294	113.08	1		0		0		0
295	152.29	295	88.162	1		0		0		0
296	180.719	296	71.02	1		0		0		0
297	172.241	297	62.077	1		0		0		0
298	97.353	298	104.096	1		0		0		0
299	101.448	299	120.168	1		0		0		0
300	121.752	300	108.611	1		0		0		0
301	119.978	301	119.978	1		0		0		0
302	126.512	302	119.889	1		0		0		0
303	151.309	303	89.174	1		0		0		0
304	178.053	304	67.587	1		0		0		0
305	179.461	305	60.954	1		0		0		0
306	180.076	306	46.857	1		0		0		0
307	178.858	307	4.481	1		0		0		0
308	224.253	308	18.044	1		0		0		0
309	232.979	309	68.25	1		0		0		0
310	199.938	310	65.948	1		0		0		0
311	208.658	311	135.243	1		0		0		0
312	195.493	312	95.615	1		0		0		0
313	172.895	313	89.326	1		0		0		0
314	156.512	314	90.813	1		0		0		0
315	179.555	315	127.255	1		0		0		0
316	180.145	316	178.867	1		0		0		0
317	204.924	317	164.431	1		0		0		0
318	179.198	318	171.885	1		0		0		0
319	174.3	319	135.036	1		0		0		0
320	148.511	320	64.28	1		0		0		0
321	128.992	321	0.144	1		0		0		0
322	68.529	322	4.606	1		0		0		0
323	20.644	323	13.172	1		0		0		0
324	0	324	4.099	0		0		1		0
325	39.209	325	0	0		1		0		0
326	59.318	326	0	0		1		0		0
327	59.306	327	0	0		1		0		0
328	69.089	328	0	0		1		0		0
329	62.846	329	21.214	1		0		0		0
330	89.026	330	46.631	1		0		0		0
331	90.75	331	113.925	1		0		0		0
332	40.313	332	136.636	1		0		0		0
333	0	333	103.162	0		0		1		0
334	0	334	89.292	0		0		1		0
335	0	335	118.946	0		0		1		0
336	36.852	336	118.646	1		0		0		0
337	92.063	337	155.319	1		0		0		0
338	173.04	338	110.167	1		0		0		0
339	197.283	339	88.906	1		0		0		0
340	182.69	340	58.808	1		0		0		0
341	150.082	341	1.741	1		0		0		0
342	102.151	342	0	0		1		0		0
343	95.188	343	0	0		1		0		0
344	144.585	344	0	0		1		0		0
345	142.076	345	0	0		1		0		0
346	117.174	346	20.082	1		0		0		0
347	113.705	347	68.644	1		0		0		0
348	118.289	348	99.709	1		0		0		0
349	111.225	349	125.394	1		0		0		0
350	71.297	350	118.27	1		0		0		0
351	10.751	351	93.652	1		0		0		0
352	0	352	4.705	0		0		1		0
353	0	353	0	0		0		0		1
354	0	354	14.418	0		0		1		0
355	4.16	355	82.324	1		0		0		0
356	55.574	356	105.977	1		0		0		0
357	59.112	357	118.224	1		0		0		0
358	78.168	358	82.842	1		0		0		0
359	118.657	359	59.524	1		0		0		0
360	153.337	360	86.574	1		0		0		0
361	203.08	361	155.282	1		0		0		0
362	156.731	362	246.812	1		0		0		0
363	175.367	363	232.495	1		0		0		0
364	160.187	364	199.703	1		0		0		0
365	101.084	365	198.229	1		0		0		0
366	9.625	366	126.379	1		0		0		0

## Sheet: Fiber_3
cCENH3		TCAST		cCENH3/TCAST overlap		cCENH3 without TCAST		TCAST without cCENH3		without any signal		total pixels	cCENH3 coverage	TCAST coverage
0	168.048	0	2.898	1	688	0	78	0	203	0	25	994	0.770624	0.896378
1	175.339	1	114.331	1	0.692153	0	0.0784708	0	0.204225	0	0.0251509
2	214.269	2	186.369	1		0		0		0
3	250.068	3	170.221	1		0		0		0
4	255	4	183.547	1		0		0		0
5	255	5	163.099	1		0		0		0
6	255	6	166.998	1		0		0		0
7	255	7	191.863	1		0		0		0
8	255	8	167.434	1		0		0		0
9	255	9	167.726	1		0		0		0
10	232.681	10	141.838	1		0		0		0
11	225.384	11	91.386	1		0		0		0
12	199.734	12	9.169	1		0		0		0															scale bar = 10 μm
13	217.692	13	0	0		1		0		0
14	196.75	14	0	0		1		0		0
15	162.571	15	0	0		1		0		0
16	135.63	16	105.979	1		0		0		0
17	214.386	17	124.094	1		0		0		0
18	252.222	18	153.262	1		0		0		0
19	255	19	154.553	1		0		0		0
20	255	20	101.188	1		0		0		0
21	230.711	21	101.134	1		0		0		0
22	226.63	22	132.084	1		0		0		0
23	203.694	23	187.133	1		0		0		0
24	198.26	24	162.201	1		0		0		0
25	245.764	25	163.643	1		0		0		0
26	255	26	165.086	1		0		0		0
27	255	27	126.351	1		0		0		0
28	255	28	120.698	1		0		0		0
29	255	29	194.691	1		0		0		0
30	255	30	225.967	1		0		0		0
31	255	31	246.4	1		0		0		0
32	252.285	32	254.173	1		0		0		0
33	204.633	33	255	1		0		0		0
34	190.984	34	255	1		0		0		0
35	162.033	35	255	1		0		0		0
36	158.385	36	255	1		0		0		0
37	189.956	37	255	1		0		0		0
38	166.696	38	255	1		0		0		0
39	135.741	39	255	1		0		0		0
40	141.656	40	255	1		0		0		0
41	53.351	41	255	1		0		0		0
42	53.655	42	255	1		0		0		0
43	116.022	43	255	1		0		0		0
44	104.04	44	255	1		0		0		0
45	134.083	45	238.228	1		0		0		0
46	113.677	46	231.361	1		0		0		0
47	61.171	47	248.817	1		0		0		0
48	38.213	48	255	1		0		0		0
49	55.294	49	255	1		0		0		0
50	6.145	50	255	1		0		0		0
51	52.054	51	255	1		0		0		0
52	0	52	255	0		0		1		0
53	0	53	255	0		0		1		0
54	52.011	54	255	1		0		0		0
55	87.969	55	255	1		0		0		0
56	17.32	56	252.264	1		0		0		0
57	2.808	57	237.969	1		0		0		0
58	31.9	58	232.413	1		0		0		0
59	166.174	59	245.978	1		0		0		0
60	184.402	60	213.87	1		0		0		0
61	204.867	61	184.498	1		0		0		0
62	240.333	62	220.516	1		0		0		0
63	187.551	63	226.951	1		0		0		0
64	148.184	64	238.836	1		0		0		0
65	59.695	65	224.629	1		0		0		0
66	0.052	66	251.342	1		0		0		0
67	32.537	67	255	1		0		0		0
68	135.203	68	255	1		0		0		0
69	145.671	69	255	1		0		0		0
70	214.816	70	255	1		0		0		0
71	219.737	71	255	1		0		0		0
72	195.927	72	255	1		0		0		0
73	223.145	73	255	1		0		0		0
74	233.871	74	255	1		0		0		0
75	224.073	75	255	1		0		0		0
76	203.881	76	255	1		0		0		0
77	235.802	77	255	1		0		0		0
78	221.87	78	255	1		0		0		0
79	109.988	79	244.936	1		0		0		0
80	137.496	80	250.843	1		0		0		0
81	115.174	81	255	1		0		0		0
82	176.001	82	255	1		0		0		0
83	200.346	83	255	1		0		0		0
84	244.178	84	255	1		0		0		0
85	204.729	85	255	1		0		0		0
86	218.781	86	255	1		0		0		0
87	246.611	87	255	1		0		0		0
88	168.978	88	255	1		0		0		0
89	176.853	89	255	1		0		0		0
90	179.799	90	255	1		0		0		0
91	148.792	91	255	1		0		0		0
92	55.194	92	255	1		0		0		0
93	3.441	93	255	1		0		0		0
94	74.599	94	255	1		0		0		0
95	9.049	95	255	1		0		0		0
96	27.628	96	255	1		0		0		0
97	48.557	97	255	1		0		0		0
98	59.038	98	255	1		0		0		0
99	180.141	99	255	1		0		0		0
100	116.006	100	255	1		0		0		0
101	180.504	101	255	1		0		0		0
102	139.274	102	255	1		0		0		0
103	214.466	103	255	1		0		0		0
104	255	104	255	1		0		0		0
105	255	105	255	1		0		0		0
106	255	106	255	1		0		0		0
107	254.652	107	255	1		0		0		0
108	252.983	108	255	1		0		0		0
109	255	109	255	1		0		0		0
110	213.543	110	255	1		0		0		0
111	236.212	111	255	1		0		0		0
112	187.574	112	255	1		0		0		0
113	217.158	113	255	1		0		0		0
114	220.267	114	255	1		0		0		0
115	114.87	115	255	1		0		0		0
116	63.236	116	255	1		0		0		0
117	33.627	117	255	1		0		0		0
118	32.462	118	255	1		0		0		0
119	2.441	119	255	1		0		0		0
120	35.702	120	255	1		0		0		0
121	40.458	121	255	1		0		0		0
122	122.816	122	255	1		0		0		0
123	111.059	123	255	1		0		0		0
124	3.248	124	255	1		0		0		0
125	0	125	255	0		0		1		0
126	0	126	254.531	0		0		1		0
127	0	127	250.335	0		0		1		0
128	0	128	249.695	0		0		1		0
129	0	129	224.669	0		0		1		0
130	30.527	130	226.018	1		0		0		0
131	80.32	131	227.397	1		0		0		0
132	182.85	132	227.95	1		0		0		0
133	169.357	133	201.722	1		0		0		0
134	70.27	134	203.928	1		0		0		0
135	58.134	135	231.865	1		0		0		0
136	21.768	136	205.591	1		0		0		0
137	0	137	180.414	0		0		1		0
138	0	138	229.474	0		0		1		0
139	0.207	139	226.919	1		0		0		0
140	47.989	140	236.537	1		0		0		0
141	72.714	141	245.472	1		0		0		0
142	33.544	142	239.793	1		0		0		0
143	53.928	143	249.802	1		0		0		0
144	58.827	144	255	1		0		0		0
145	121.793	145	255	1		0		0		0
146	66.17	146	254.556	1		0		0		0
147	62.134	147	247.422	1		0		0		0
148	28.547	148	223.098	1		0		0		0
149	1.234	149	249.994	1		0		0		0
150	47.711	150	224.371	1		0		0		0
151	62.023	151	225.692	1		0		0		0
152	96.674	152	227.042	1		0		0		0
153	70.834	153	228.359	1		0		0		0
154	79.454	154	227.797	1		0		0		0
155	104.851	155	226.599	1		0		0		0
156	134.266	156	198.893	1		0		0		0
157	141.819	157	231.457	1		0		0		0
158	141.818	158	234.928	1		0		0		0
159	69.801	159	236.239	1		0		0		0
160	34.43	160	237.548	1		0		0		0
161	4.714	161	238.309	1		0		0		0
162	43.455	162	211.83	1		0		0		0
163	100.271	163	214.316	1		0		0		0
164	26.209	164	254.953	1		0		0		0
165	0	165	253.833	0		0		1		0
166	0	166	217.06	0		0		1		0
167	0	167	218.307	0		0		1		0
168	0	168	219.603	0		0		1		0
169	22.671	169	220.9	1		0		0		0
170	52.374	170	222.195	1		0		0		0
171	32.677	171	223.49	1		0		0		0
172	5.568	172	224.782	1		0		0		0
173	0	173	226.074	0		0		1		0
174	0	174	227.369	0		0		1		0
175	0	175	200.665	0		0		1		0
176	0	176	201.708	0		0		1		0
177	0	177	230.903	0		0		1		0
178	49.936	178	232.364	1		0		0		0
179	99.025	179	205.808	1		0		0		0
180	73.631	180	179.771	1		0		0		0
181	81.164	181	153.936	1		0		0		0
182	58.5	182	152.575	1		0		0		0
183	22.074	183	153.851	1		0		0		0
184	0	184	155.127	0		0		1		0
185	0	185	131.81	0		0		1		0
186	0	186	129.314	0		0		1		0
187	0	187	85.074	0		0		1		0
188	0	188	75.131	0		0		1		0
189	0.402	189	122.069	1		0		0		0
190	27.77	190	134.391	1		0		0		0
191	0.156	191	135.657	1		0		0		0
192	0	192	136.921	0		0		1		0
193	45.982	193	138.184	1		0		0		0
194	10.667	194	164.371	1		0		0		0
195	26.221	195	144.107	1		0		0		0
196	28.361	196	141.992	1		0		0		0
197	2.44	197	143.247	1		0		0		0
198	52.963	198	144.503	1		0		0		0
199	122.77	199	145.757	1		0		0		0
200	84.871	200	147.009	1		0		0		0
201	127.27	201	144.019	1		0		0		0
202	89.482	202	172.073	1		0		0		0
203	133.081	203	179.117	1		0		0		0
204	94.98	204	148.392	1		0		0		0
205	87.599	205	98.641	1		0		0		0
206	113.156	206	109.189	1		0		0		0
207	123.219	207	89.299	1		0		0		0
208	45.867	208	85.081	1		0		0		0
209	6.625	209	85.081	1		0		0		0
210	0	210	104.386	0		0		1		0
211	0	211	125.763	0		0		1		0
212	0	212	133.544	0		0		1		0
213	0	213	184.718	0		0		1		0
214	0	214	192.723	0		0		1		0
215	0	215	193.949	0		0		1		0
216	0	216	195.173	0		0		1		0
217	22.046	217	170.676	1		0		0		0
218	6.275	218	169.257	1		0		0		0
219	20.903	219	145.936	1		0		0		0
220	50.522	220	143.36	1		0		0		0
221	13.539	221	169.209	1		0		0		0
222	44.634	222	174.149	1		0		0		0
223	102.836	223	175.359	1		0		0		0
224	149.426	224	151.834	1		0		0		0
225	139.637	225	149.416	1		0		0		0
226	169.902	226	150.621	1		0		0		0
227	153.672	227	151.824	1		0		0		0
228	123.001	228	153.026	1		0		0		0
229	53.929	229	154.224	1		0		0		0
230	7.026	230	180.349	1		0		0		0
231	0	231	175.378	0		0		1		0
232	0	232	105.93	0		0		1		0
233	0	233	135.52	0		0		1		0
234	0	234	136.321	0		0		1		0
235	0	235	156.907	0		0		1		0
236	0	236	162.552	0		0		1		0
237	20.414	237	188.878	1		0		0		0
238	62.565	238	193.269	1		0		0		0
239	25.518	239	194.444	1		0		0		0
240	0	240	222.022	0		0		1		0
241	0	241	254.212	0		0		1		0
242	0	242	255	0		0		1		0
243	25.321	243	255	1		0		0		0
244	63.925	244	229.373	1		0		0		0
245	68.091	245	203.283	1		0		0		0
246	34.838	246	177.218	1		0		0		0
247	102.335	247	151.144	1		0		0		0
248	176.174	248	148.213	1		0		0		0
249	146.64	249	149.359	1		0		0		0
250	153.77	250	174.87	1		0		0		0
251	160.066	251	132.366	1		0		0		0
252	133.371	252	102.29	1		0		0		0
253	131.606	253	97.209	1		0		0		0
254	121.837	254	98.34	1		0		0		0
255	47.831	255	30.249	1		0		0		0
256	2.699	256	0	0		1		0		0
257	24.552	257	0	0		1		0		0
258	15.228	258	0	0		1		0		0
259	67.137	259	0	0		1		0		0
260	88.4	260	0	0		1		0		0
261	74.021	261	0	0		1		0		0
262	122.754	262	0	0		1		0		0
263	114.219	263	83.416	1		0		0		0
264	134.19	264	117.801	1		0		0		0
265	76.663	265	132.711	1		0		0		0
266	14.078	266	183.71	1		0		0		0
267	0	267	197.781	0		0		1		0
268	0	268	198.735	0		0		1		0
269	0	269	175.114	0		0		1		0
270	0	270	197.51	0		0		1		0
271	0	271	202.075	0		0		1		0
272	0	272	175.222	0		0		1		0
273	0	273	127.662	0		0		1		0
274	0	274	136.443	0		0		1		0
275	0	275	149.556	0		0		1		0
276	0	276	150.588	0		0		1		0
277	0	277	151.613	0		0		1		0
278	0	278	145.549	0		0		1		0
279	0	279	141.757	0		0		1		0
280	0	280	75.812	0		0		1		0
281	0	281	65.779	0		0		1		0
282	0	282	114.68	0		0		1		0
283	0	283	129.267	0		0		1		0
284	36.575	284	130.241	1		0		0		0
285	34.989	285	97.373	1		0		0		0
286	35.73	286	85.049	1		0		0		0
287	70.832	287	98.042	1		0		0		0
288	157.344	288	84.429	1		0		0		0
289	128.397	289	57.904	1		0		0		0
290	176.516	290	16.45	1		0		0		0
291	187.107	291	24.124	1		0		0		0
292	148.866	292	135.438	1		0		0		0
293	218.393	293	211.906	1		0		0		0
294	137.288	294	252.393	1		0		0		0
295	20.299	295	255	1		0		0		0
296	0	296	254.666	0		0		1		0
297	0	297	255	0		0		1		0
298	0	298	255	0		0		1		0
299	0	299	255	0		0		1		0
300	0	300	231.999	0		0		1		0
301	0	301	230.511	0		0		1		0
302	0	302	206.325	0		0		1		0
303	0	303	203.791	0		0		1		0
304	0	304	204.595	0		0		1		0
305	0	305	205.39	0		0		1		0
306	21.046	306	181.971	1		0		0		0
307	28.344	307	202.83	1		0		0		0
308	7.234	308	183.521	1		0		0		0
309	0	309	204.396	0		0		1		0
310	23.466	310	185.044	1		0		0		0
311	4.862	311	158.213	1		0		0		0
312	21.978	312	145.639	1		0		0		0
313	79.819	313	141.717	1		0		0		0
314	87.913	314	165.239	1		0		0		0
315	127.801	315	133.764	1		0		0		0
316	78.417	316	128.764	1		0		0		0
317	47.151	317	129.508	1		0		0		0
318	68.063	318	153.092	1		0		0		0
319	63.699	319	159.331	1		0		0		0
320	52.993	320	171.095	1		0		0		0
321	58.163	321	146.416	1		0		0		0
322	100.314	322	165.375	1		0		0		0
323	134.838	323	126.388	1		0		0		0
324	145.717	324	147.999	1		0		0		0
325	168.964	325	163.76	1		0		0		0
326	216.959	326	164.498	1		0		0		0
327	110.164	327	165.238	1		0		0		0
328	67.173	328	165.979	1		0		0		0
329	9.824	329	143.661	1		0		0		0
330	43.931	330	139.121	1		0		0		0
331	12.718	331	139.866	1		0		0		0
332	21.629	332	163.737	1		0		0		0
333	6.696	333	169.706	1		0		0		0
334	0	334	170.468	0		0		1		0
335	0	335	171.22	0		0		1		0
336	45.67	336	171.976	1		0		0		0
337	78.405	337	172.735	1		0		0		0
338	39.279	338	173.495	1		0		0		0
339	123.002	339	174.259	1		0		0		0
340	180.589	340	199.091	1		0		0		0
341	166.953	341	180.041	1		0		0		0
342	143.912	342	176.563	1		0		0		0
343	32.58	343	131.36	1		0		0		0
344	42.913	344	115.946	1		0		0		0
345	58.245	345	159.442	1		0		0		0
346	56.688	346	176.597	1		0		0		0
347	34.788	347	180.458	1		0		0		0
348	29.131	348	181.245	1		0		0		0
349	25.182	349	231.449	1		0		0		0
350	28.344	350	253.48	1		0		0		0
351	73.892	351	255	1		0		0		0
352	130.627	352	255	1		0		0		0
353	49.644	353	255	1		0		0		0
354	8.714	354	255	1		0		0		0
355	0	355	255	0		0		1		0
356	0	356	245.355	0		0		1		0
357	0	357	245.139	0		0		1		0
358	0	358	172.272	0		0		1		0
359	40.218	359	161.73	1		0		0		0
360	100.196	360	128.797	1		0		0		0
361	93.653	361	156.927	1		0		0		0
362	131.904	362	185.199	1		0		0		0
363	94.809	363	169.481	1		0		0		0
364	108.669	364	189.724	1		0		0		0
365	131.955	365	194.999	1		0		0		0
366	101.281	366	171.881	1		0		0		0
367	61.895	367	168.309	1		0		0		0
368	53.376	368	145.975	1		0		0		0
369	75.657	369	141.622	1		0		0		0
370	112.448	370	189.721	1		0		0		0
371	109.938	371	199.99	1		0		0		0
372	120.054	372	200.824	1		0		0		0
373	85.923	373	226.611	1		0		0		0
374	60.894	374	230.842	1		0		0		0
375	59.204	375	252.816	1		0		0		0
376	75.848	376	234.62	1		0		0		0
377	87.773	377	233.357	1		0		0		0
378	48.194	378	234.198	1		0		0		0
379	58.72	379	235.04	1		0		0		0
380	77.609	380	235.882	1		0		0		0
381	85.038	381	236.726	1		0		0		0
382	59.858	382	253.373	1		0		0		0
383	55.003	383	255	1		0		0		0
384	23.882	384	255	1		0		0		0
385	4.43	385	255	1		0		0		0
386	0	386	242.263	0		0		1		0
387	0	387	253.768	0		0		1		0
388	0	388	255	0		0		1		0
389	0	389	255	0		0		1		0
390	0	390	245.343	0		0		1		0
391	0	391	245.197	0		0		1		0
392	46.604	392	246.048	1		0		0		0
393	10.039	393	221.442	1		0		0		0
394	43.288	394	205.426	1		0		0		0
395	168.002	395	212.962	1		0		0		0
396	239.056	396	221.111	1		0		0		0
397	250.311	397	173.417	1		0		0		0
398	251.164	398	143.113	1		0		0		0
399	226.417	399	95.125	1		0		0		0
400	156.2	400	62.299	1		0		0		0
401	147.516	401	35.646	1		0		0		0
402	103.631	402	27.813	1		0		0		0
403	143.065	403	9.834	1		0		0		0
404	154.95	404	0.4	1		0		0		0
405	47.308	405	0	0		1		0		0
406	73.888	406	0	0		1		0		0
407	61.815	407	47.305	1		0		0		0
408	167.414	408	146.242	1		0		0		0
409	175.282	409	189.913	1		0		0		0
410	198.43	410	218.252	1		0		0		0
411	205.618	411	219.46	1		0		0		0
412	88.738	412	218.602	1		0		0		0
413	59.273	413	217.743	1		0		0		0
414	82.65	414	235.976	1		0		0		0
415	85.039	415	251.415	1		0		0		0
416	105.889	416	255	1		0		0		0
417	68.2	417	255	1		0		0		0
418	100.204	418	241.406	1		0		0		0
419	178.72	419	253.652	1		0		0		0
420	179.202	420	255	1		0		0		0
421	150.839	421	255	1		0		0		0
422	109.564	422	255	1		0		0		0
423	96.675	423	219.992	1		0		0		0
424	85.039	424	229.983	1		0		0		0
425	86.759	425	226.771	1		0		0		0
426	41.164	426	182.034	1		0		0		0
427	4.662	427	214.861	1		0		0		0
428	0	428	153.081	0		0		1		0
429	0	429	180.445	0		0		1		0
430	0	430	218.224	0		0		1		0
431	3.468	431	222.815	1		0		0		0
432	2.977	432	199.015	1		0		0		0
433	43.539	433	196.191	1		0		0		0
434	151.481	434	173.208	1		0		0		0
435	96.806	435	169.565	1		0		0		0
436	43.29	436	170.079	1		0		0		0
437	53.121	437	194.798	1		0		0		0
438	81.485	438	200.506	1		0		0		0
439	82.454	439	177.407	1		0		0		0
440	15.675	440	173.883	1		0		0		0
441	40.264	441	174.742	1		0		0		0
442	16.391	442	175.603	1		0		0		0
443	0	443	176.463	0		0		1		0
444	0	444	177.324	0		0		1		0
445	0	445	178.183	0		0		1		0
446	5.909	446	179.043	1		0		0		0
447	28.802	447	179.902	1		0		0		0
448	95.875	448	180.764	1		0		0		0
449	70.176	449	181.623	1		0		0		0
450	105.107	450	231.757	1		0		0		0
451	137.615	451	240.035	1		0		0		0
452	50.747	452	240.892	1		0		0		0
453	50.902	453	241.752	1		0		0		0
454	120.986	454	253.771	1		0		0		0
455	78.225	455	244.617	1		0		0		0
456	44.767	456	253.936	1		0		0		0
457	69.406	457	255	1		0		0		0
458	40.619	458	255	1		0		0		0
459	6.514	459	255	1		0		0		0
460	65.567	460	255	1		0		0		0
461	99.405	461	255	1		0		0		0
462	140.049	462	255	1		0		0		0
463	116.381	463	255	1		0		0		0
464	25.597	464	255	1		0		0		0
465	0	465	255	0		0		1		0
466	56.875	466	255	1		0		0		0
467	26.196	467	253.879	1		0		0		0
468	0	468	229.15	0		0		1		0
469	0	469	233.303	0		0		1		0
470	0	470	244.104	0		0		1		0
471	61.189	471	254.29	1		0		0		0
472	149.714	472	253.08	1		0		0		0
473	170.93	473	253.705	1		0		0		0
474	123.17	474	233.197	1		0		0		0
475	139.855	475	201.539	1		0		0		0
476	188.625	476	172.33	1		0		0		0
477	181.661	477	141.916	1		0		0		0
478	202.939	478	94.902	1		0		0		0
479	189.283	479	38.763	1		0		0		0
480	173.006	480	51.506	1		0		0		0
481	204.696	481	56.692	1		0		0		0
482	209.863	482	78.195	1		0		0		0
483	235.638	483	149.621	1		0		0		0
484	173.56	484	145.978	1		0		0		0
485	120.719	485	53.745	1		0		0		0
486	156.572	486	8.448	1		0		0		0
487	170.076	487	0	0		1		0		0
488	125.101	488	0	0		1		0		0
489	92.569	489	0	0		1		0		0
490	42.513	490	22.532	1		0		0		0
491	56.822	491	97.699	1		0		0		0
492	9.011	492	173.506	1		0		0		0
493	22.597	493	237.173	1		0		0		0
494	28.346	494	248.368	1		0		0		0
495	94.584	495	224.037	1		0		0		0
496	68.901	496	221.708	1		0		0		0
497	75.163	497	222.55	1		0		0		0
498	85.038	498	248.628	1		0		0		0
499	64.832	499	254.742	1		0		0		0
500	34.782	500	255	1		0		0		0
501	7.253	501	255	1		0		0		0
502	25.21	502	255	1		0		0		0
503	2.939	503	254.452	1		0		0		0
504	0	504	234.679	0		0		1		0
505	0	505	224.144	0		0		1		0
506	21.207	506	203.773	1		0		0		0
507	48.739	507	194.128	1		0		0		0
508	37.111	508	193.293	1		0		0		0
509	6.237	509	192.459	1		0		0		0
510	0	510	211.254	0		0		1		0
511	0	511	199.484	0		0		1		0
512	0	512	189.962	0		0		1		0
513	0	513	168.597	0		0		1		0
514	0	514	159.956	0		0		1		0
515	0	515	179.709	0		0		1		0
516	0	516	186.645	0		0		1		0
517	21.455	517	205.619	1		0		0		0
518	91.12	518	219.058	1		0		0		0
519	91.882	519	239.299	1		0		0		0
520	64.341	520	240.032	1		0		0		0
521	59.985	521	239.209	1		0		0		0
522	58.338	522	219.292	1		0		0		0
523	55.047	523	209.219	1		0		0		0
524	112.877	524	227.548	1		0		0		0
525	124.184	525	235.924	1		0		0		0
526	162.578	526	235.106	1		0		0		0
527	125.929	527	215.069	1		0		0		0
528	87.6	528	205.127	1		0		0		0
529	134.178	529	204.312	1		0		0		0
530	115.91	530	222.794	1		0		0		0
531	89.992	531	246.788	1		0		0		0
532	41.468	532	255	1		0		0		0
533	28.345	533	255	1		0		0		0
534	6.518	534	228.304	1		0		0		0
535	0	535	250.702	0		0		1		0
536	0	536	254.775	0		0		1		0
537	0	537	255	0		0		1		0
538	0	538	206.83	0		0		1		0
539	92.562	539	200.508	1		0		0		0
540	86.618	540	201.309	1		0		0		0
541	40.285	541	248.188	1		0		0		0
542	87.138	542	255	1		0		0		0
543	73.332	543	255	1		0		0		0
544	102.351	544	255	1		0		0		0
545	135.207	545	231.582	1		0		0		0
546	184.58	546	199.283	1		0		0		0
547	201.646	547	209.569	1		0		0		0
548	207.663	548	217.403	1		0		0		0
549	232.95	549	242.234	1		0		0		0
550	214.635	550	247.852	1		0		0		0
551	146.563	551	228.722	1		0		0		0
552	119.949	552	226.753	1		0		0		0
553	162.616	553	235.458	1		0		0		0
554	151.774	554	244.073	1		0		0		0
555	145.604	555	184.63	1		0		0		0
556	160.902	556	170.063	1		0		0		0
557	146.993	557	170.063	1		0		0		0
558	80.164	558	170.063	1		0		0		0
559	14.325	559	177.253	1		0		0		0
560	45.472	560	188.639	1		0		0		0
561	33.554	561	189.401	1		0		0		0
562	5.955	562	190.162	1		0		0		0
563	0	563	167.755	0		0		1		0
564	0	564	140.907	0		0		1		0
565	0	565	78.25	0		0		1		0
566	0	566	17.022	0		0		1		0
567	23.976	567	0	0		1		0		0
568	23.87	568	0	0		1		0		0
569	51.596	569	0	0		1		0		0
570	136.479	570	0	0		1		0		0
571	86.702	571	0	0		1		0		0
572	55.219	572	0	0		1		0		0
573	35.54	573	0	0		1		0		0
574	49.944	574	0	0		1		0		0
575	57.154	575	0	0		1		0		0
576	96.894	576	0	0		1		0		0
577	73.105	577	0	0		1		0		0
578	78.164	578	0	0		1		0		0
579	50.347	579	0	0		1		0		0
580	116.474	580	0	0		1		0		0
581	187.801	581	65.984	1		0		0		0
582	113.942	582	85.026	1		0		0		0
583	27.388	583	129.084	1		0		0		0
584	2.523	584	141.708	1		0		0		0
585	0	585	157.636	0		0		1		0
586	46.192	586	105.847	1		0		0		0
587	55.344	587	85.024	1		0		0		0
588	11.796	588	85.023	1		0		0		0
589	0	589	107.148	0		0		1		0
590	43.626	590	91.223	1		0		0		0
591	34.527	591	64.808	1		0		0		0
592	28.981	592	145.355	1		0		0		0
593	6.159	593	149.755	1		0		0		0
594	45.015	594	141.701	1		0		0		0
595	11.649	595	141.7	1		0		0		0
596	0	596	165.744	0		0		1		0
597	0	597	105.151	0		0		1		0
598	0	598	14.747	0		0		1		0
599	0	599	0	0		0		0		1
600	0	600	12.373	0		0		1		0
601	0	601	38.462	0		0		1		0
602	0	602	110.86	0		0		1		0
603	0	603	132.908	0		0		1		0
604	0	604	133.442	0		0		1		0
605	0	605	112.19	0		0		1		0
606	53.238	606	106.142	1		0		0		0
607	57.709	607	49.83	1		0		0		0
608	55.693	608	7.492	1		0		0		0
609	100.844	609	0	0		1		0		0
610	23.095	610	0	0		1		0		0
611	45.126	611	42.377	1		0		0		0
612	11.558	612	56.674	1		0		0		0
613	0	613	14.163	0		0		1		0
614	0	614	0	0		0		0		1
615	0	615	0	0		0		0		1
616	21.55	616	0	0		1		0		0
617	49.527	617	64.729	1		0		0		0
618	13.848	618	85.007	1		0		0		0
619	0	619	105.905	0		0		1		0
620	0	620	27.461	0		0		1		0
621	0	621	0	0		0		0		1
622	0	622	0	0		0		0		1
623	0	623	0	0		0		0		1
624	0	624	0	0		0		0		1
625	0	625	0	0		0		0		1
626	0	626	22.07	0		0		1		0
627	44.162	627	50.129	1		0		0		0
628	56.948	628	56.669	1		0		0		0
629	78.498	629	100.054	1		0		0		0
630	18.666	630	178.878	1		0		0		0
631	44.51	631	198.342	1		0		0		0
632	12.143	632	153.3	1		0		0		0
633	0	633	120.544	0		0		1		0
634	0	634	113.338	0		0		1		0
635	0	635	137.008	0		0		1		0
636	21.926	636	141.672	1		0		0		0
637	72.959	637	118.987	1		0		0		0
638	150.847	638	136.038	1		0		0		0
639	168.753	639	164.634	1		0		0		0
640	172.026	640	168.492	1		0		0		0
641	81.841	641	191.222	1		0		0		0
642	56.154	642	198.342	1		0		0		0
643	34.675	643	175.564	1		0		0		0
644	73.927	644	170.007	1		0		0		0
645	16.559	645	148.801	1		0		0		0
646	0	646	141.673	0		0		1		0
647	23.132	647	141.673	1		0		0		0
648	5.174	648	185.74	1		0		0		0
649	17.818	649	198.343	1		0		0		0
650	3.679	650	198.344	1		0		0		0
651	22.353	651	198.344	1		0		0		0
652	28.335	652	227.308	1		0		0		0
653	5.956	653	211.331	1		0		0		0
654	40.008	654	161.2	1		0		0		0
655	8.277	655	127.538	1		0		0		0
656	0	656	29.238	0		0		1		0
657	0	657	0	0		0		0		1
658	0	658	0	0		0		0		1
659	0	659	0	0		0		0		1
660	0	660	0	0		0		0		1
661	0	661	0	0		0		0		1
662	21.78	662	0	0		1		0		0
663	50.486	663	0	0		1		0		0
664	12.723	664	0	0		1		0		0
665	131.883	665	65.376	1		0		0		0
666	124.513	666	128.6	1		0		0		0
667	145.391	667	141.68	1		0		0		0
668	101.984	668	151.434	1		0		0		0
669	19.181	669	168.307	1		0		0		0
670	0	670	170.017	0		0		1		0
671	0	671	157.594	0		0		1		0
672	0	672	179.64	0		0		1		0
673	22.248	673	174.109	1		0		0		0
674	28.337	674	158.436	1		0		0		0
675	71.598	675	157.844	1		0		0		0
676	62.728	676	181.418	1		0		0		0
677	60.159	677	187.048	1		0		0		0
678	9.867	678	187.487	1		0		0		0
679	45.077	679	211.575	1		0		0		0
680	47.308	680	179.635	1		0		0		0
681	69.033	681	170.021	1		0		0		0
682	120.186	682	170.022	1		0		0		0
683	116.849	683	125.746	1		0		0		0
684	107.063	684	134.353	1		0		0		0
685	70.972	685	156.736	1		0		0		0
686	54.814	686	162.784	1		0		0		0
687	80.493	687	163.251	1		0		0		0
688	60.699	688	163.721	1		0		0		0
689	124.95	689	141.278	1		0		0		0
690	118.278	690	136.332	1		0		0		0
691	46.891	691	159.757	1		0		0		0
692	75.636	692	165.625	1		0		0		0
693	159.28	693	166.108	1		0		0		0
694	218.926	694	59.383	1		0		0		0
695	224.511	695	25.757	1		0		0		0
696	156.905	696	7.045	1		0		0		0
697	115.289	697	0	0		1		0		0
698	50.905	698	0	0		1		0		0
699	4.722	699	0	0		1		0		0
700	25.026	700	0	0		1		0		0
701	3.73	701	0	0		1		0		0
702	41.748	702	0	0		1		0		0
703	14.911	703	0	0		1		0		0
704	24.167	704	21.138	1		0		0		0
705	25.308	705	70.641	1		0		0		0
706	73.193	706	109.031	1		0		0		0
707	18.961	707	139.09	1		0		0		0
708	21.693	708	145.241	1		0		0		0
709	115.142	709	78.207	1		0		0		0
710	122.032	710	12.738	1		0		0		0
711	163.075	711	0	0		1		0		0
712	149.246	712	0	0		1		0		0
713	194.931	713	0	0		1		0		0
714	227.553	714	0	0		1		0		0
715	157.366	715	0	0		1		0		0
716	162.953	716	0	0		1		0		0
717	166.895	717	0	0		1		0		0
718	193.935	718	0	0		1		0		0
719	197.416	719	0	0		1		0		0
720	164.077	720	0	0		1		0		0
721	96.535	721	0	0		1		0		0
722	61.038	722	22.39	1		0		0		0
723	34.801	723	94.494	1		0		0		0
724	6.982	724	142.828	1		0		0		0
725	0	725	177.619	0		0		1		0
726	0	726	136.499	0		0		1		0
727	0	727	126.852	0		0		1		0
728	0	728	96.309	0		0		1		0
729	43.908	729	85.015	1		0		0		0
730	78.643	730	85.015	1		0		0		0
731	53.798	731	105.914	1		0		0		0
732	62.439	732	161.117	1		0		0		0
733	82.776	733	193.118	1		0		0		0
734	109.205	734	174.18	1		0		0		0
735	131.059	735	170.031	1		0		0		0
736	96.512	736	207.6	1		0		0		0
737	166.579	737	193.031	1		0		0		0
738	118.88	738	189.474	1		0		0		0
739	92.653	739	190.021	1		0		0		0
740	41.355	740	175.629	1		0		0		0
741	28.339	741	185.367	1		0		0		0
742	5.111	742	191.664	1		0		0		0
743	0	743	168.419	0		0		1		0
744	0	744	141.166	0		0		1		0
745	0	745	159.914	0		0		1		0
746	0	746	165.528	0		0		1		0
747	0	747	189.943	0		0		1		0
748	0	748	194.974	0		0		1		0
749	0	749	219.979	0		0		1		0
750	0	750	249.443	0		0		1		0
751	0	751	253.318	0		0		1		0
752	0	752	253.875	0		0		1		0
753	22.846	753	254.432	1		0		0		0
754	5.478	754	254.991	1		0		0		0
755	0	755	230.391	0		0		1		0
756	45.784	756	227.001	1		0		0		0
757	146.627	757	181.456	1		0		0		0
758	193.176	758	124.75	1		0		0		0
759	198.945	759	111.107	1		0		0		0
760	173.181	760	69.134	1		0		0		0
761	120.733	761	12.43	1		0		0		0
762	154.271	762	0	0		1		0		0
763	208.161	763	0	0		1		0		0
764	130.16	764	0	0		1		0		0
765	62.767	765	0	0		1		0		0
766	146.031	766	0	0		1		0		0
767	55.856	767	0	0		1		0		0
768	55.388	768	46.156	1		0		0		0
769	110.128	769	101.728	1		0		0		0
770	91.823	770	159.007	1		0		0		0
771	67.323	771	190.883	1		0		0		0
772	34.108	772	230.597	1		0		0		0
773	28.339	773	237.396	1		0		0		0
774	52.085	774	253.134	1		0		0		0
775	122.817	775	255	1		0		0		0
776	117.916	776	255	1		0		0		0
777	114.501	777	255	1		0		0		0
778	158.68	778	255	1		0		0		0
779	155.934	779	255	1		0		0		0
780	133.698	780	255	1		0		0		0
781	151.335	781	255	1		0		0		0
782	78.962	782	255	1		0		0		0
783	106.189	783	244.415	1		0		0		0
784	136.689	784	253.788	1		0		0		0
785	209.429	785	255	1		0		0		0
786	214.868	786	220.858	1		0		0		0
787	192.57	787	217.109	1		0		0		0
788	85.145	788	242.822	1		0		0		0
789	11.593	789	254.106	1		0		0		0
790	0	790	255	0		0		1		0
791	0	791	255	0		0		1		0
792	0	792	249.053	0		0		1		0
793	0	793	248.93	0		0		1		0
794	0	794	232.866	0		0		1		0
795	0	795	201.457	0		0		1		0
796	0	796	198.375	0		0		1		0
797	46.497	797	198.375	1		0		0		0
798	125.013	798	173.649	1		0		0		0
799	73.314	799	188.824	1		0		0		0
800	10.085	800	172.162	1		0		0		0
801	0	801	168.581	0		0		1		0
802	41.352	802	169.167	1		0		0		0
803	14.597	803	169.754	1		0		0		0
804	0	804	194.281	0		0		1		0
805	0	805	199.032	0		0		1		0
806	0	806	224.725	0		0		1		0
807	0	807	252.303	0		0		1		0
808	0	808	255	0		0		1		0
809	0	809	232.53	0		0		1		0
810	0	810	230.556	0		0		1		0
811	0	811	206.197	0		0		1		0
812	0	812	199.724	0		0		1		0
813	0	813	198.376	0		0		1		0
814	0	814	150.146	0		0		1		0
815	0	815	77.289	0		0		1		0
816	0	816	10.751	0		0		1		0
817	0	817	64.491	0		0		1		0
818	0	818	113.99	0		0		1		0
819	22.122	819	122.521	1		0		0		0
820	77.978	820	123.114	1		0		0		0
821	51.653	821	123.708	1		0		0		0
822	10.294	822	171.611	1		0		0		0
823	8.449	823	206.139	1		0		0		0
824	3.248	824	201.625	1		0		0		0
825	0	825	177.352	0		0		1		0
826	0	826	145.422	0		0		1		0
827	0	827	141.698	0		0		1		0
828	0	828	191.59	0		0		1		0
829	0	829	210.245	0		0		1		0
830	0	830	155.634	0		0		1		0
831	0	831	68.795	0		0		1		0
832	0	832	53.099	0		0		1		0
833	12.831	833	100.758	1		0		0		0
834	4.837	834	113.359	1		0		0		0
835	0	835	136.926	0		0		1		0
836	0	836	165.884	0		0		1		0
837	45.402	837	173.639	1		0		0		0
838	11.245	838	170.038	1		0		0		0
839	0	839	173.639	0		0		1		0
840	0	840	144.582	0		0		1		0
841	0	841	163.564	0		0		1		0
842	0	842	191.314	0		0		1		0
843	0	843	198.378	0		0		1		0
844	0	844	216.072	0		0		1		0
845	0	845	223.092	0		0		1		0
846	0	846	174.386	0		0		1		0
847	68.883	847	167.62	1		0		0		0
848	111.598	848	192.609	1		0		0		0
849	185.467	849	197.167	1		0		0		0
850	172.141	850	197.772	1		0		0		0
851	74.703	851	198.384	1		0		0		0
852	81.739	852	224.049	1		0		0		0
853	38.5	853	227.934	1		0		0		0
854	27.734	854	227.202	1		0		0		0
855	5.653	855	201.61	1		0		0		0
856	0	856	198.379	0		0		1		0
857	0	857	198.379	0		0		1		0
858	0	858	223.541	0		0		1		0
859	0	859	230.286	0		0		1		0
860	46.14	860	206.981	1		0		0		0
861	33.289	861	229.66	1		0		0		0
862	52.964	862	228.489	1		0		0		0
863	51.686	863	180.481	1		0		0		0
864	74.68	864	195.305	1		0		0		0
865	87.455	865	198.379	1		0		0		0
866	38.073	866	198.379	1		0		0		0
867	51.219	867	194.106	1		0		0		0
868	103.08	868	223.716	1		0		0		0
869	68.147	869	234.77	1		0		0		0
870	8.993	870	212.906	1		0		0		0
871	56.671	871	210.547	1		0		0		0
872	128.326	872	201.758	1		0		0		0
873	25.594	873	177.24	1		0		0		0
874	0	874	170.04	0		0		1		0
875	0	875	170.04	0		0		1		0
876	0	876	145.177	0		0		1		0
877	0	877	73.192	0		0		1		0
878	0	878	33.622	0		0		1		0
879	0	879	4.652	0		0		1		0
880	23.704	880	0	0		1		0		0
881	73.94	881	0	0		1		0		0
882	131.265	882	0	0		1		0		0
883	141.7	883	0	0		1		0		0
884	95.389	884	23.156	1		0		0		0
885	61.232	885	72.837	1		0		0		0
886	34.723	886	115.113	1		0		0		0
887	52.776	887	159.717	1		0		0		0
888	8.386	888	145.584	1		0		0		0
889	25.701	889	98.303	1		0		0		0
890	28.34	890	134.615	1		0		0		0
891	54.478	891	116.577	1		0		0		0
892	78.399	892	135.412	1		0		0		0
893	85.02	893	166.856	1		0		0		0
894	15.06	894	195.837	1		0		0		0
895	24.572	895	198.38	1		0		0		0
896	3.749	896	199.05	1		0		0		0
897	23.37	897	198.495	1		0		0		0
898	28.34	898	219.399	1		0		0		0
899	4.937	899	225.591	1		0		0		0
900	21.557	900	224.97	1		0		0		0
901	49.293	901	245.302	1		0		0		0
902	38.8	902	252.07	1		0		0		0
903	28.34	903	230.463	1		0		0		0
904	77.804	904	243.482	1		0		0		0
905	108.523	905	250.206	1		0		0		0
906	158.536	906	249.585	1		0		0		0
907	142.865	907	253.418	1		0		0		0
908	148.427	908	255	1		0		0		0
909	187.571	909	255	1		0		0		0
910	142.604	910	255	1		0		0		0
911	115.608	911	236.946	1		0		0		0
912	120.117	912	235.873	1		0		0		0
913	149.271	913	236.498	1		0		0		0
914	29.901	914	237.122	1		0		0		0
915	0	915	212.203	0		0		1		0
916	8.604	916	210.03	1		0		0		0
917	3.207	917	236.231	1		0		0		0
918	0	918	239.621	0		0		1		0
919	21.233	919	240.247	1		0		0		0
920	7.09	920	190.234	1		0		0		0
921	0	921	184.819	0		0		1		0
922	11.383	922	210.484	1		0		0		0
923	16.029	923	189.354	1		0		0		0
924	16.657	924	211.776	1		0		0		0
925	40.305	925	251.461	1		0		0		0
926	49.296	926	255	1		0		0		0
927	34.064	927	241.295	1		0		0		0
928	50.971	928	235.831	1		0		0		0
929	107.631	929	249.841	1		0		0		0
930	144.831	930	255	1		0		0		0
931	123.249	931	248.378	1		0		0		0
932	106.07	932	222.562	1		0		0		0
933	92.091	933	108.926	1		0		0		0
934	40.193	934	16.832	1		0		0		0
935	28.34	935	0	0		1		0		0
936	5.577	936	0	0		1		0		0
937	0	937	0	0		0		0		1
938	0	938	0	0		0		0		1
939	0	939	0	0		0		0		1
940	25.356	940	97.635	1		0		0		0
941	27.707	941	87.984	1		0		0		0
942	3.579	942	85.021	1		0		0		0
943	46.391	943	61.508	1		0		0		0
944	10.255	944	33.151	1		0		0		0
945	0	945	2.89	0		0		1		0
946	0	946	0	0		0		0		1
947	0	947	0	0		0		0		1
948	0	948	0	0		0		0		1
949	0	949	0	0		0		0		1
950	0	950	45.353	0		0		1		0
951	0	951	56.681	0		0		1		0
952	0	952	11.26	0		0		1		0
953	0	953	0	0		0		0		1
954	0	954	0	0		0		0		1
955	0	955	0	0		0		0		1
956	50.668	956	0	0		1		0		0
957	54.121	957	0	0		1		0		0
958	98.458	958	23.128	1		0		0		0
959	113.362	959	123.481	1		0		0		0
960	44.52	960	187.384	1		0		0		0
961	51.519	961	222.204	1		0		0		0
962	81.162	962	133.304	1		0		0		0
963	132.088	963	110.145	1		0		0		0
964	198.31	964	169.326	1		0		0		0
965	212.736	965	209.576	1		0		0		0
966	119.043	966	213.381	1		0		0		0
967	32.117	967	189.457	1		0		0		0
968	16.288	968	127.682	1		0		0		0
969	4.4	969	44.076	1		0		0		0
970	21.383	970	5.66	1		0		0		0
971	28.341	971	0	0		1		0		0
972	28.991	972	0	0		1		0		0
973	6.265	973	0	0		1		0		0
974	33.483	974	0	0		1		0		0
975	2.873	975	0	0		1		0		0
976	24.088	976	0	0		1		0		0
977	42.101	977	68.372	1		0		0		0
978	34.286	978	130.635	1		0		0		0
979	6.847	979	141.705	1		0		0		0
980	97.982	980	184.372	1		0		0		0
981	61.681	981	194.854	1		0		0		0
982	78.208	982	221.066	1		0		0		0
983	60.801	983	198.971	1		0		0		0
984	77.819	984	171.952	1		0		0		0
985	84.18	985	56.618	1		0		0		0
986	130.03	986	6.096	1		0		0		0
987	118.084	987	0	0		1		0		0
988	70.89	988	0	0		1		0		0
989	55.303	989	0	0		1		0		0
990	33.699	990	0	0		1		0		0
991	7.433	991	0	0		1		0		0
992	0	992	0	0		0		0		1
993	0	993	0	0		0		0		1

## Sheet: Fiber_4
cCENH3		TCAST		cCENH3/TCAST overlap		cCENH3 without TCAST		TCAST without cCENH3		without any signal		total pixels	cCENH3 coverage	TCAST coverage
0	127.766	0	18.432	1	643	0	131	0	113	0	43	930	0.832258	0.812903
1	116.037	1	4.762	1	0.691398	0	0.14086	0	0.121505	0	0.0462366
2	154.282	2	1.109	1		0		0		0
3	144.654	3	16.685	1		0		0		0
4	105.671	4	58.705	1		0		0		0
5	77.771	5	100.62	1		0		0		0
6	53.475	6	165.16	1		0		0		0
7	10.651	7	189.896	1		0		0		0
8	17.265	8	179.746	1		0		0		0
9	5.979	9	167.565	1		0		0		0
10	0	10	150.241	0		0		1		0
11	0	11	93.004	0		0		1		0
12	82.944	12	83.171	1		0		0		0
13	111.812	13	79.117	1		0		0		0
14	126.616	14	52.926	1		0		0		0
15	113.059	15	34.369	1		0		0		0												scale bar = 10 μm
16	118.082	16	79.169	1		0		0		0
17	149.25	17	67.944	1		0		0		0
18	117.195	18	70.528	1		0		0		0
19	82.16	19	69.757	1		0		0		0
20	43.196	20	12.902	1		0		0		0
21	10.1	21	0	0		1		0		0
22	19.171	22	2.516	1		0		0		0
23	40.459	23	119.123	1		0		0		0
24	9.878	24	139.708	1		0		0		0
25	17.324	25	124.71	1		0		0		0
26	5.882	26	144.242	1		0		0		0
27	39.201	27	159.221	1		0		0		0
28	92.483	28	139.904	1		0		0		0
29	118.324	29	139.96	1		0		0		0
30	60.619	30	147.12	1		0		0		0
31	41.117	31	140.071	1		0		0		0
32	21.353	32	130.329	1		0		0		0
33	40.05	33	129.797	1		0		0		0
34	21.654	34	175.244	1		0		0		0
35	33.217	35	183.764	1		0		0		0
36	30.033	36	151.469	1		0		0		0
37	0	37	116.502	0		0		1		0
38	23.544	38	74.531	1		0		0		0
39	22.98	39	78.087	1		0		0		0
40	0	40	136.044	0		0		1		0
41	35.303	41	117.469	1		0		0		0
42	79.512	42	122.756	1		0		0		0
43	86.191	43	185.743	1		0		0		0
44	117.023	44	165.724	1		0		0		0
45	80.329	45	161.698	1		0		0		0
46	93.198	46	119.658	1		0		0		0
47	114.218	47	140.243	1		0		0		0
48	111.09	48	140.897	1		0		0		0
49	137.796	49	140.95	1		0		0		0
50	142.065	50	139.834	1		0		0		0
51	129.453	51	118.894	1		0		0		0
52	137.43	52	139.047	1		0		0		0
53	93.563	53	78.018	1		0		0		0
54	85.841	54	40.151	1		0		0		0
55	70.108	55	0	0		1		0		0
56	42.129	56	0	0		1		0		0
57	39.022	57	0	0		1		0		0
58	11.089	58	0	0		1		0		0
59	0	59	0	0		0		0		1
60	0	60	8.075	0		0		1		0
61	4.636	61	36.5	1		0		0		0
62	55.319	62	24.853	1		0		0		0
63	90.374	63	0	0		1		0		0
64	109.815	64	0	0		1		0		0
65	117.962	65	0	0		1		0		0
66	133.473	66	0	0		1		0		0
67	120.106	67	0	0		1		0		0
68	89.22	68	0	0		1		0		0
69	119.018	69	0	0		1		0		0
70	137.383	70	0	0		1		0		0
71	112.149	71	0	0		1		0		0
72	66.035	72	0	0		1		0		0
73	38.86	73	0	0		1		0		0
74	13.725	74	5.058	1		0		0		0
75	0	75	69.915	0		0		1		0
76	0	76	133.849	0		0		1		0
77	0	77	152.844	0		0		1		0
78	0	78	148.84	0		0		1		0
79	2.771	79	130.182	1		0		0		0
80	37.297	80	130.459	1		0		0		0
81	46.526	81	128.932	1		0		0		0
82	47.321	82	109.218	1		0		0		0
83	64.568	83	80.976	1		0		0		0
84	86.836	84	70.985	1		0		0		0
85	141.054	85	85.543	1		0		0		0
86	137.262	86	94.952	1		0		0		0
87	161.581	87	116.911	1		0		0		0
88	114.156	88	130.031	1		0		0		0
89	78.317	89	99.128	1		0		0		0
90	99.335	90	83.107	1		0		0		0
91	149.399	91	78.298	1		0		0		0
92	205.147	92	59.816	1		0		0		0
93	200.045	93	48.661	1		0		0		0
94	187.066	94	14.276	1		0		0		0
95	146.504	95	0	0		1		0		0
96	154.426	96	0	0		1		0		0
97	176.836	97	0	0		1		0		0
98	166.414	98	0	0		1		0		0
99	221.682	99	0	0		1		0		0
100	201.073	100	0	0		1		0		0
101	189.271	101	0	0		1		0		0
102	148.482	102	0	0		1		0		0
103	177.362	103	0	0		1		0		0
104	154.865	104	0	0		1		0		0
105	124.291	105	0.285	1		0		0		0
106	126.212	106	53.491	1		0		0		0
107	176.845	107	117.776	1		0		0		0
108	104.746	108	139.247	1		0		0		0
109	30.656	109	140.466	1		0		0		0
110	0	110	140.116	0		0		1		0
111	0	111	118.562	0		0		1		0
112	0	112	117.984	0		0		1		0
113	8.489	113	118.086	1		0		0		0
114	24.544	114	140.785	1		0		0		0
115	51.703	115	144.475	1		0		0		0
116	70.526	116	170.47	1		0		0		0
117	113.092	117	167.31	1		0		0		0
118	149.082	118	141.936	1		0		0		0
119	128.517	119	157.583	1		0		0		0
120	106.879	120	155.533	1		0		0		0
121	75.155	121	151.362	1		0		0		0
122	59.822	122	141.562	1		0		0		0
123	42.396	123	163.705	1		0		0		0
124	24.088	124	199.586	1		0		0		0
125	26.845	125	172.11	1		0		0		0
126	42.947	126	173.303	1		0		0		0
127	3.088	127	206.424	1		0		0		0
128	5.201	128	195.636	1		0		0		0
129	42.855	129	188.222	1		0		0		0
130	105.631	130	187.906	1		0		0		0
131	127.901	131	180.684	1		0		0		0
132	150.613	132	198.492	1		0		0		0
133	164.471	133	192.939	1		0		0		0
134	167.036	134	188	1		0		0		0
135	172.694	135	161.438	1		0		0		0
136	157.228	136	113.828	1		0		0		0
137	117.34	137	101.392	1		0		0		0
138	120.224	138	105.934	1		0		0		0
139	63.435	139	105.712	1		0		0		0
140	72.838	140	72.221	1		0		0		0
141	52.099	141	61.642	1		0		0		0
142	125.61	142	9.031	1		0		0		0
143	166.773	143	0	0		1		0		0
144	176.259	144	0	0		1		0		0
145	139.37	145	0	0		1		0		0
146	118.204	146	0	0		1		0		0
147	100.379	147	0	0		1		0		0
148	136.528	148	0	0		1		0		0
149	98.799	149	0	0		1		0		0
150	95.669	150	0	0		1		0		0
151	73.582	151	42.426	1		0		0		0
152	71.638	152	88.109	1		0		0		0
153	55.253	153	170.87	1		0		0		0
154	111.561	154	171.532	1		0		0		0
155	76.718	155	124.376	1		0		0		0
156	89.544	156	95.408	1		0		0		0
157	82.677	157	104.081	1		0		0		0
158	113.532	158	97.566	1		0		0		0
159	167.306	159	26.09	1		0		0		0
160	186.315	160	7.144	1		0		0		0
161	154.993	161	0	0		1		0		0
162	191.428	162	0	0		1		0		0
163	209.259	163	0	0		1		0		0
164	188.292	164	0	0		1		0		0
165	169.574	165	0	0		1		0		0
166	178.295	166	0	0		1		0		0
167	137.41	167	15.577	1		0		0		0
168	159.771	168	7.312	1		0		0		0
169	131.557	169	0	0		1		0		0
170	95.206	170	0	0		1		0		0
171	44.13	171	14.013	1		0		0		0
172	77.516	172	74.855	1		0		0		0
173	71.419	173	132.091	1		0		0		0
174	101.301	174	166.91	1		0		0		0
175	72.897	175	172.679	1		0		0		0
176	66.104	176	167.945	1		0		0		0
177	64.618	177	167.254	1		0		0		0
178	139.209	178	167.274	1		0		0		0
179	146.207	179	173.456	1		0		0		0
180	130.77	180	179.648	1		0		0		0
181	83.16	181	130.744	1		0		0		0
182	77.544	182	137.491	1		0		0		0
183	84.882	183	152.207	1		0		0		0
184	62.879	184	151.177	1		0		0		0
185	111.827	185	144.148	1		0		0		0
186	143.548	186	182.243	1		0		0		0
187	137.851	187	160.976	1		0		0		0
188	137.708	188	144.349	1		0		0		0
189	143.625	189	162.685	1		0		0		0
190	143.654	190	167.596	1		0		0		0
191	164.044	191	168.266	1		0		0		0
192	191.525	192	127.772	1		0		0		0
193	193.974	193	119.785	1		0		0		0
194	171.101	194	119.811	1		0		0		0
195	155.468	195	119.043	1		0		0		0
196	131.991	196	96.52	1		0		0		0
197	143.878	197	119.455	1		0		0		0
198	128.942	198	152.538	1		0		0		0
199	74.694	199	149.638	1		0		0		0
200	55.082	200	149.299	1		0		0		0
201	102.473	201	176.111	1		0		0		0
202	56.396	202	153.77	1		0		0		0
203	47.288	203	166.436	1		0		0		0
204	82.68	204	144.173	1		0		0		0
205	91.666	205	144.22	1		0		0		0
206	24.675	206	150.539	1		0		0		0
207	28.28	207	147.165	1		0		0		0
208	48.127	208	168.444	1		0		0		0
209	48.147	209	146.836	1		0		0		0
210	73.93	210	120.978	1		0		0		0
211	68.82	211	105.798	1		0		0		0
212	55.75	212	84.641	1		0		0		0
213	4.466	213	84.958	1		0		0		0
214	0	214	52.047	0		0		1		0
215	15.665	215	24.144	1		0		0		0
216	53.599	216	18.11	1		0		0		0
217	23.189	217	0	0		1		0		0
218	0	218	0	0		0		0		1
219	31.086	219	31.086	1		0		0		0
220	15.351	220	33.491	1		0		0		0
221	0	221	49.494	0		0		1		0
222	18.355	222	48.503	1		0		0		0
223	29.474	223	57.677	1		0		0		0
224	24.285	224	89.657	1		0		0		0
225	45.117	225	73.204	1		0		0		0
226	67.79	226	73.202	1		0		0		0
227	147.999	227	109.183	1		0		0		0
228	176.864	228	99.45	1		0		0		0
229	165.023	229	80.545	1		0		0		0
230	170.704	230	63.14	1		0		0		0
231	163.838	231	44.734	1		0		0		0
232	195.22	232	3.839	1		0		0		0
233	214.965	233	0	0		1		0		0
234	181.615	234	0	0		1		0		0
235	216.84	235	0	0		1		0		0
236	226.97	236	9.638	1		0		0		0
237	191.983	237	27.941	1		0		0		0
238	191.447	238	44.846	1		0		0		0
239	198.953	239	30.053	1		0		0		0
240	189.146	240	73.196	1		0		0		0
241	141.155	241	94.345	1		0		0		0
242	102.484	242	55.265	1		0		0		0
243	107.886	243	33.842	1		0		0		0
244	104.747	244	0	0		1		0		0
245	147.511	245	0	0		1		0		0
246	152.194	246	0	0		1		0		0
247	148.603	247	11.578	1		0		0		0
248	145.456	248	48.303	1		0		0		0
249	142.765	249	55.289	1		0		0		0
250	162.42	250	79.113	1		0		0		0
251	184.475	251	147.129	1		0		0		0
252	178.687	252	160.374	1		0		0		0
253	219.036	253	200.841	1		0		0		0
254	232.255	254	210.607	1		0		0		0
255	196.125	255	179.537	1		0		0		0
256	171.075	256	157.576	1		0		0		0
257	189.185	257	174.528	1		0		0		0
258	111.007	258	159.721	1		0		0		0
259	83.682	259	106.273	1		0		0		0
260	30.52	260	100.001	1		0		0		0
261	2.832	261	139.854	1		0		0		0
262	0	262	113.784	0		0		1		0
263	0	263	81.754	0		0		1		0
264	0	264	9.662	0		0		1		0
265	0	265	0	0		0		0		1
266	0	266	0	0		0		0		1
267	0	267	15.858	0		0		1		0
268	0	268	55.832	0		0		1		0
269	3.061	269	58.484	1		0		0		0
270	19.567	270	73.722	1		0		0		0
271	0.152	271	75.563	1		0		0		0
272	8.061	272	108.57	1		0		0		0
273	26.667	273	108.791	1		0		0		0
274	55.781	274	157.101	1		0		0		0
275	30.275	275	141.711	1		0		0		0
276	19.272	276	129.248	1		0		0		0
277	0	277	109.723	0		0		1		0
278	0	278	108.956	0		0		1		0
279	0	279	138.174	0		0		1		0
280	30.566	280	131.527	1		0		0		0
281	63.166	281	148.14	1		0		0		0
282	83.88	282	148.022	1		0		0		0
283	142.395	283	125.247	1		0		0		0
284	162.86	284	138.3	1		0		0		0
285	150.253	285	111.958	1		0		0		0
286	135.146	286	110.454	1		0		0		0
287	125.921	287	113.252	1		0		0		0
288	114.643	288	100.039	1		0		0		0
289	56.936	289	72.872	1		0		0		0
290	70.435	290	76.462	1		0		0		0
291	69.74	291	109.144	1		0		0		0
292	26.217	292	117.509	1		0		0		0
293	3.288	293	141.734	1		0		0		0
294	36.08	294	140.035	1		0		0		0
295	74.58	295	123.537	1		0		0		0
296	145.913	296	122.346	1		0		0		0
297	156.605	297	64.032	1		0		0		0
298	148.292	298	49.431	1		0		0		0
299	141.974	299	31.426	1		0		0		0
300	148.325	300	0	0		1		0		0
301	143.456	301	0	0		1		0		0
302	146.193	302	0	0		1		0		0
303	156.471	303	7.222	1		0		0		0
304	162.127	304	43.98	1		0		0		0
305	103.807	305	54.321	1		0		0		0
306	62.646	306	49.487	1		0		0		0
307	20.041	307	79.764	1		0		0		0
308	0	308	86.578	0		0		1		0
309	0	309	56.628	0		0		1		0
310	0	310	72.112	0		0		1		0
311	0	311	120.037	0		0		1		0
312	9.398	312	90.134	1		0		0		0
313	14.084	313	122.898	1		0		0		0
314	18.529	314	139.543	1		0		0		0
315	4.649	315	134.882	1		0		0		0
316	0.614	316	138.565	1		0		0		0
317	54.392	317	128.649	1		0		0		0
318	79.138	318	144.264	1		0		0		0
319	85.616	319	124.574	1		0		0		0
320	82.009	320	144.52	1		0		0		0
321	83.746	321	127.876	1		0		0		0
322	134.771	322	129.22	1		0		0		0
323	150.261	323	150.107	1		0		0		0
324	173.411	324	150.819	1		0		0		0
325	174.071	325	130.404	1		0		0		0
326	179.33	326	112.034	1		0		0		0
327	148.931	327	123.651	1		0		0		0
328	177.557	328	104.593	1		0		0		0
329	182.303	329	122.991	1		0		0		0
330	142.904	330	144.854	1		0		0		0
331	174.637	331	141.568	1		0		0		0
332	178.753	332	131.971	1		0		0		0
333	161.201	333	134.054	1		0		0		0
334	117.905	334	140.603	1		0		0		0
335	109.055	335	149.743	1		0		0		0
336	110.585	336	149.936	1		0		0		0
337	88.76	337	163.248	1		0		0		0
338	85.535	338	145.681	1		0		0		0
339	106.9	339	109.878	1		0		0		0
340	123.434	340	162.81	1		0		0		0
341	97.068	341	150.27	1		0		0		0
342	94.051	342	160.23	1		0		0		0
343	88.286	343	138.767	1		0		0		0
344	100.16	344	87.5	1		0		0		0
345	104.477	345	2.661	1		0		0		0
346	121.454	346	20.453	1		0		0		0
347	131.362	347	33.556	1		0		0		0
348	168.441	348	17.479	1		0		0		0
349	180.754	349	23.211	1		0		0		0
350	187.837	350	39.101	1		0		0		0
351	141.975	351	6.098	1		0		0		0
352	149.03	352	0	0		1		0		0
353	98.301	353	0	0		1		0		0
354	67.87	354	0	0		1		0		0
355	77.604	355	0	0		1		0		0
356	114.666	356	0	0		1		0		0
357	127.843	357	0	0		1		0		0
358	121.218	358	0	0		1		0		0
359	154.237	359	0	0		1		0		0
360	193.318	360	0	0		1		0		0
361	219.357	361	0	0		1		0		0
362	161.75	362	0	0		1		0		0
363	159.094	363	0	0		1		0		0
364	123.939	364	0	0		1		0		0
365	118.334	365	0	0		1		0		0
366	140.694	366	0	0		1		0		0
367	153.703	367	0	0		1		0		0
368	127.64	368	7.526	1		0		0		0
369	131.247	369	59.757	1		0		0		0
370	167.882	370	76.062	1		0		0		0
371	158.982	371	76.159	1		0		0		0
372	158.082	372	84.179	1		0		0		0
373	185.56	373	72.021	1		0		0		0
374	157.688	374	53.654	1		0		0		0
375	159.265	375	71.868	1		0		0		0
376	151.48	376	77.534	1		0		0		0
377	164.235	377	83.385	1		0		0		0
378	175.021	378	124.905	1		0		0		0
379	134.716	379	130.626	1		0		0		0
380	115.946	380	167.003	1		0		0		0
381	149.73	381	168.083	1		0		0		0
382	142.096	382	184.743	1		0		0		0
383	125.438	383	206.263	1		0		0		0
384	171.863	384	189.215	1		0		0		0
385	165.958	385	188.807	1		0		0		0
386	134.302	386	145.265	1		0		0		0
387	144.843	387	132.793	1		0		0		0
388	126.475	388	144.967	1		0		0		0
389	152.052	389	185.836	1		0		0		0
390	163.724	390	207.74	1		0		0		0
391	163.06	391	205.46	1		0		0		0
392	159.53	392	186.875	1		0		0		0
393	173.862	393	172.431	1		0		0		0
394	139.498	394	133.639	1		0		0		0
395	142.726	395	134.116	1		0		0		0
396	104.815	396	92.601	1		0		0		0
397	82.33	397	95.956	1		0		0		0
398	97.554	398	136.967	1		0		0		0
399	33.922	399	137.812	1		0		0		0
400	15.892	400	125.383	1		0		0		0
401	0	401	151.892	0		0		1		0
402	0	402	174.021	0		0		1		0
403	0	403	169.429	0		0		1		0
404	0	404	180.127	0		0		1		0
405	0	405	185.249	0		0		1		0
406	0	406	162.591	0		0		1		0
407	8.34	407	159.144	1		0		0		0
408	50.097	408	102.69	1		0		0		0
409	53.191	409	52.348	1		0		0		0
410	69.442	410	9.866	1		0		0		0
411	27.139	411	6.188	1		0		0		0
412	0	412	38.929	0		0		1		0
413	0	413	41.75	0		0		1		0
414	0	414	52.865	0		0		1		0
415	0	415	21.302	0		0		1		0
416	0	416	20.553	0		0		1		0
417	0	417	0	0		0		0		1
418	0	418	0	0		0		0		1
419	0	419	0	0		0		0		1
420	0	420	0	0		0		0		1
421	3.204	421	0	0		1		0		0
422	52.036	422	21.202	1		0		0		0
423	129.118	423	58.81	1		0		0		0
424	112.555	424	82.534	1		0		0		0
425	83.995	425	79.452	1		0		0		0
426	33.59	426	35.409	1		0		0		0
427	0	427	0	0		0		0		1
428	0	428	0	0		0		0		1
429	0	429	0	0		0		0		1
430	0	430	0	0		0		0		1
431	0	431	14.54	0		0		1		0
432	0	432	30.632	0		0		1		0
433	0	433	33.603	0		0		1		0
434	0	434	46.738	0		0		1		0
435	0	435	64.439	0		0		1		0
436	0	436	57.098	0		0		1		0
437	0	437	8.402	0		0		1		0
438	0	438	0	0		0		0		1
439	0	439	0	0		0		0		1
440	0	440	0	0		0		0		1
441	0	441	0	0		0		0		1
442	0	442	0	0		0		0		1
443	0.413	443	0	0		1		0		0
444	27.781	444	0	0		1		0		0
445	75.949	445	2.693	1		0		0		0
446	79.579	446	25.211	1		0		0		0
447	96.024	447	73.381	1		0		0		0
448	107.154	448	101.552	1		0		0		0
449	42.538	449	107.811	1		0		0		0
450	24.879	450	144.117	1		0		0		0
451	2.445	451	127.359	1		0		0		0
452	0	452	112.024	0		0		1		0
453	0	453	122.073	0		0		1		0
454	0	454	177.818	0		0		1		0
455	0	455	166.86	0		0		1		0
456	19.872	456	155.713	1		0		0		0
457	50.139	457	130.2	1		0		0		0
458	42.975	458	108.284	1		0		0		0
459	49.592	459	69.607	1		0		0		0
460	43.811	460	80.719	1		0		0		0
461	19.965	461	174.162	1		0		0		0
462	25.079	462	174.66	1		0		0		0
463	47.164	463	199.098	1		0		0		0
464	49.638	464	198.463	1		0		0		0
465	75.486	465	155.955	1		0		0		0
466	72.53	466	103.06	1		0		0		0
467	27.628	467	39.517	1		0		0		0
468	5.886	468	26.43	1		0		0		0
469	0	469	10.367	0		0		1		0
470	0	470	0	0		0		0		1
471	0	471	0	0		0		0		1
472	0	472	0	0		0		0		1
473	0	473	0	0		0		0		1
474	11.641	474	0	0		1		0		0
475	29.36	475	0	0		1		0		0
476	68.139	476	0.181	1		0		0		0
477	33.445	477	18.382	1		0		0		0
478	32.249	478	28.871	1		0		0		0
479	10.069	479	23.409	1		0		0		0
480	0	480	0	0		0		0		1
481	0	481	0	0		0		0		1
482	28.673	482	0	0		1		0		0
483	87.313	483	0	0		1		0		0
484	101.198	484	0	0		1		0		0
485	56.507	485	13.724	1		0		0		0
486	53.007	486	69.017	1		0		0		0
487	54.283	487	78.705	1		0		0		0
488	28.661	488	84.04	1		0		0		0
489	14.006	489	62.611	1		0		0		0
490	65.018	490	74.842	1		0		0		0
491	122.578	491	66.577	1		0		0		0
492	72.819	492	39.549	1		0		0		0
493	77.678	493	16.536	1		0		0		0
494	30.449	494	75.361	1		0		0		0
495	17.854	495	133.547	1		0		0		0
496	5.714	496	134.152	1		0		0		0
497	0	497	136.727	0		0		1		0
498	0	498	133.605	0		0		1		0
499	0.041	499	137.623	1		0		0		0
500	25.31	500	176.126	1		0		0		0
501	55.269	501	184.491	1		0		0		0
502	47.858	502	171.339	1		0		0		0
503	53.891	503	149.779	1		0		0		0
504	26.716	504	76.662	1		0		0		0
505	0	505	71.042	0		0		1		0
506	14.77	506	95.052	1		0		0		0
507	72.679	507	92.946	1		0		0		0
508	99.309	508	55.943	1		0		0		0
509	117.857	509	67.443	1		0		0		0
510	116.871	510	80.072	1		0		0		0
511	118.645	511	62.616	1		0		0		0
512	109.955	512	74.108	1		0		0		0
513	33.24	513	37.853	1		0		0		0
514	16.397	514	55.562	1		0		0		0
515	17.38	515	72.301	1		0		0		0
516	54.391	516	45.138	1		0		0		0
517	23.908	517	64.76	1		0		0		0
518	0	518	39.112	0		0		1		0
519	0	519	1.111	0		0		1		0
520	0	520	30.973	0		0		1		0
521	0	521	96.863	0		0		1		0
522	0	522	134.57	0		0		1		0
523	10.121	523	134.589	1		0		0		0
524	14.504	524	181.263	1		0		0		0
525	0	525	214.339	0		0		1		0
526	0	526	220.384	0		0		1		0
527	0	527	212.934	0		0		1		0
528	0	528	232.525	0		0		1		0
529	0	529	226.768	0		0		1		0
530	0	530	234.179	0		0		1		0
531	0	531	237.899	0		0		1		0
532	0	532	226.594	0		0		1		0
533	0	533	224.43	0		0		1		0
534	0	534	206.461	0		0		1		0
535	0	535	159.447	0		0		1		0
536	0	536	178.931	0		0		1		0
537	0	537	157.84	0		0		1		0
538	0	538	146.676	0		0		1		0
539	15.414	539	151.602	1		0		0		0
540	48.452	540	193.453	1		0		0		0
541	72.204	541	190.501	1		0		0		0
542	52.15	542	133.275	1		0		0		0
543	38.769	543	92.742	1		0		0		0
544	31.18	544	28.094	1		0		0		0
545	74.479	545	0	0		1		0		0
546	72.074	546	0	0		1		0		0
547	100.008	547	20.316	1		0		0		0
548	131.006	548	88.472	1		0		0		0
549	94.131	549	131.982	1		0		0		0
550	90.319	550	185.693	1		0		0		0
551	67.296	551	195.368	1		0		0		0
552	29.475	552	196.259	1		0		0		0
553	6.703	553	193.702	1		0		0		0
554	34.451	554	193.507	1		0		0		0
555	56.025	555	191.142	1		0		0		0
556	85.405	556	131.956	1		0		0		0
557	67.961	557	98.932	1		0		0		0
558	75.976	558	120.427	1		0		0		0
559	111.569	559	90.981	1		0		0		0
560	124.419	560	21.184	1		0		0		0
561	99.163	561	0.254	1		0		0		0
562	113.191	562	38.659	1		0		0		0
563	89.882	563	72.739	1		0		0		0
564	36.474	564	82.194	1		0		0		0
565	69.789	565	91.328	1		0		0		0
566	126.509	566	87.938	1		0		0		0
567	149.903	567	63.102	1		0		0		0
568	157.031	568	7.889	1		0		0		0
569	147.808	569	0.274	1		0		0		0
570	140.573	570	28.537	1		0		0		0
571	150.904	571	87.203	1		0		0		0
572	151.094	572	130.976	1		0		0		0
573	146.159	573	162.315	1		0		0		0
574	126.539	574	163.253	1		0		0		0
575	117.954	575	184.058	1		0		0		0
576	100.13	576	167.237	1		0		0		0
577	90.62	577	158.9	1		0		0		0
578	50.049	578	132.284	1		0		0		0
579	86.042	579	132.316	1		0		0		0
580	109.125	580	138.342	1		0		0		0
581	162.871	581	146.903	1		0		0		0
582	160.504	582	139.201	1		0		0		0
583	148.241	583	150.018	1		0		0		0
584	158.864	584	131.565	1		0		0		0
585	156.407	585	133.613	1		0		0		0
586	131.278	586	131.278	1		0		0		0
587	130.716	587	130.716	1		0		0		0
588	104.206	588	131.81	1		0		0		0
589	65.993	589	129.702	1		0		0		0
590	47.39	590	129.759	1		0		0		0
591	36.77	591	144.805	1		0		0		0
592	14.978	592	135.689	1		0		0		0
593	18.014	593	130.985	1		0		0		0
594	20.672	594	131.648	1		0		0		0
595	2.583	595	132.713	1		0		0		0
596	59.939	596	147.585	1		0		0		0
597	77.201	597	148.366	1		0		0		0
598	115.274	598	116.006	1		0		0		0
599	152.156	599	130.382	1		0		0		0
600	144.689	600	142.994	1		0		0		0
601	140.206	601	163.326	1		0		0		0
602	130.216	602	163.57	1		0		0		0
603	149.781	603	145.067	1		0		0		0
604	163.207	604	131.735	1		0		0		0
605	176.556	605	118.238	1		0		0		0
606	171.114	606	75.853	1		0		0		0
607	175.148	607	57.196	1		0		0		0
608	196.781	608	36.923	1		0		0		0
609	138.944	609	89.728	1		0		0		0
610	146.25	610	84.425	1		0		0		0
611	161.239	611	93.613	1		0		0		0
612	117.905	612	130.657	1		0		0		0
613	52.27	613	150.198	1		0		0		0
614	10.769	614	126.757	1		0		0		0
615	15.07	615	98.987	1		0		0		0
616	0	616	100.087	0		0		1		0
617	0	617	96.905	0		0		1		0
618	0	618	75.577	0		0		1		0
619	10.962	619	66.299	1		0		0		0
620	68.057	620	101.333	1		0		0		0
621	103.077	621	131.879	1		0		0		0
622	130.138	622	163.098	1		0		0		0
623	132.361	623	164.45	1		0		0		0
624	119.455	624	164.343	1		0		0		0
625	138.311	625	163.457	1		0		0		0
626	168.985	626	164.099	1		0		0		0
627	179.47	627	183.813	1		0		0		0
628	144.416	628	198.223	1		0		0		0
629	162.386	629	200.696	1		0		0		0
630	164.213	630	175.938	1		0		0		0
631	144.642	631	179.863	1		0		0		0
632	180.959	632	134.954	1		0		0		0
633	176.197	633	157.263	1		0		0		0
634	180.568	634	190.877	1		0		0		0
635	163.107	635	185.125	1		0		0		0
636	183.552	636	204.537	1		0		0		0
637	126.576	637	226.227	1		0		0		0
638	128.136	638	185.821	1		0		0		0
639	116.156	639	86.683	1		0		0		0
640	96.929	640	7.476	1		0		0		0
641	64.307	641	0	0		1		0		0
642	19.431	642	0	0		1		0		0
643	3.31	643	0	0		1		0		0
644	0	644	0	0		0		0		1
645	0	645	0	0		0		0		1
646	0	646	0	0		0		0		1
647	0	647	0	0		0		0		1
648	0	648	0	0		0		0		1
649	0	649	0	0		0		0		1
650	0	650	0	0		0		0		1
651	0	651	0	0		0		0		1
652	29.189	652	0	0		1		0		0
653	83.773	653	0	0		1		0		0
654	65.65	654	0	0		1		0		0
655	62.662	655	0	0		1		0		0
656	64.508	656	16.674	1		0		0		0
657	16.063	657	64.118	1		0		0		0
658	0	658	66.362	0		0		1		0
659	1.908	659	89.028	1		0		0		0
660	35.845	660	105.511	1		0		0		0
661	84.672	661	149.204	1		0		0		0
662	100.193	662	163.908	1		0		0		0
663	98.311	663	163.441	1		0		0		0
664	98.034	664	164.099	1		0		0		0
665	110.896	665	169.45	1		0		0		0
666	111.11	666	171.687	1		0		0		0
667	74.147	667	174.23	1		0		0		0
668	84.826	668	164.86	1		0		0		0
669	93.795	669	143.826	1		0		0		0
670	79.695	670	176.943	1		0		0		0
671	73.354	671	153.219	1		0		0		0
672	77.788	672	129.918	1		0		0		0
673	116.705	673	146.194	1		0		0		0
674	122.306	674	138.602	1		0		0		0
675	85.096	675	118.019	1		0		0		0
676	84.641	676	76.488	1		0		0		0
677	35.61	677	58.571	1		0		0		0
678	1.216	678	17.549	1		0		0		0
679	0	679	0	0		0		0		1
680	0	680	0	0		0		0		1
681	0	681	12.878	0		0		1		0
682	0	682	103.763	0		0		1		0
683	0	683	151.687	0		0		1		0
684	0	684	133.344	0		0		1		0
685	0	685	145.232	0		0		1		0
686	7.009	686	162.935	1		0		0		0
687	77.184	687	141.369	1		0		0		0
688	46.304	688	118.513	1		0		0		0
689	18.923	689	86.518	1		0		0		0
690	64.62	690	15.091	1		0		0		0
691	55.915	691	0	0		1		0		0
692	32.654	692	0	0		1		0		0
693	12.623	693	0	0		1		0		0
694	10.535	694	0	0		1		0		0
695	51.887	695	0	0		1		0		0
696	9.759	696	0	0		1		0		0
697	0	697	0	0		0		0		1
698	1.748	698	0	0		1		0		0
699	30.968	699	0	0		1		0		0
700	55.702	700	12.808	1		0		0		0
701	71.347	701	33.181	1		0		0		0
702	25.51	702	45.934	1		0		0		0
703	4.903	703	38.857	1		0		0		0
704	0	704	35.555	0		0		1		0
705	0	705	14.792	0		0		1		0
706	0	706	25.728	0		0		1		0
707	8.09	707	47.14	1		0		0		0
708	32.562	708	67.798	1		0		0		0
709	27.28	709	100.684	1		0		0		0
710	7.662	710	96.762	1		0		0		0
711	3.71	711	99.069	1		0		0		0
712	1.836	712	110.206	1		0		0		0
713	69.594	713	112.442	1		0		0		0
714	95.867	714	135.426	1		0		0		0
715	128.364	715	125.188	1		0		0		0
716	117.316	716	74.934	1		0		0		0
717	135.885	717	23.834	1		0		0		0
718	130.179	718	0	0		1		0		0
719	100.006	719	0	0		1		0		0
720	50.696	720	0	0		1		0		0
721	113.646	721	0	0		1		0		0
722	163.616	722	0	0		1		0		0
723	132.639	723	0	0		1		0		0
724	139.404	724	0	0		1		0		0
725	104.891	725	0	0		1		0		0
726	78.537	726	0	0		1		0		0
727	58.945	727	0	0		1		0		0
728	28.779	728	0	0		1		0		0
729	3.684	729	0	0		1		0		0
730	24.693	730	0.92	1		0		0		0
731	48.825	731	32.725	1		0		0		0
732	68.636	732	47.702	1		0		0		0
733	90.111	733	7.962	1		0		0		0
734	98.516	734	8.824	1		0		0		0
735	113.874	735	32.053	1		0		0		0
736	82.518	736	3.77	1		0		0		0
737	3.233	737	0	0		1		0		0
738	0	738	0	0		0		0		1
739	0	739	0	0		0		0		1
740	0	740	0	0		0		0		1
741	0	741	0	0		0		0		1
742	0	742	0	0		0		0		1
743	0	743	0	0		0		0		1
744	11.307	744	0	0		1		0		0
745	32.107	745	0	0		1		0		0
746	12.506	746	0	0		1		0		0
747	34.862	747	0	0		1		0		0
748	23.605	748	0	0		1		0		0
749	1.759	749	13.658	1		0		0		0
750	20.956	750	52.417	1		0		0		0
751	63.203	751	66.892	1		0		0		0
752	72.549	752	113.442	1		0		0		0
753	39.331	753	152.294	1		0		0		0
754	101.116	754	101.517	1		0		0		0
755	93.894	755	111.354	1		0		0		0
756	92.228	756	128.274	1		0		0		0
757	117.071	757	157.507	1		0		0		0
758	76.305	758	207.344	1		0		0		0
759	29.013	759	201.23	1		0		0		0
760	35.025	760	216.016	1		0		0		0
761	24.504	761	175.622	1		0		0		0
762	0.059	762	135.743	1		0		0		0
763	0	763	119.704	0		0		1		0
764	0	764	88.666	0		0		1		0
765	0	765	82.02	0		0		1		0
766	0	766	36.642	0		0		1		0
767	0	767	0.987	0		0		1		0
768	0	768	2.077	0		0		1		0
769	0	769	41.629	0		0		1		0
770	0	770	68.144	0		0		1		0
771	0	771	32.729	0		0		1		0
772	0	772	29.515	0		0		1		0
773	0	773	35.789	0		0		1		0
774	0	774	55.722	0		0		1		0
775	0	775	13.584	0		0		1		0
776	0	776	0	0		0		0		1
777	34.386	777	0	0		1		0		0
778	14.975	778	1.597	1		0		0		0
779	0	779	33.174	0		0		1		0
780	0	780	44.127	0		0		1		0
781	0	781	82.29	0		0		1		0
782	1.156	782	84.634	1		0		0		0
783	28.573	783	113.775	1		0		0		0
784	12.73	784	113.717	1		0		0		0
785	0	785	112.629	0		0		1		0
786	0	786	64.823	0		0		1		0
787	0	787	80.663	0		0		1		0
788	0	788	84.319	0		0		1		0
789	0.026	789	102.312	1		0		0		0
790	37.928	790	92.258	1		0		0		0
791	47.99	791	112.848	1		0		0		0
792	46.05	792	103.384	1		0		0		0
793	31.82	793	91.629	1		0		0		0
794	30.019	794	43.006	1		0		0		0
795	10.922	795	53.549	1		0		0		0
796	12.414	796	85.892	1		0		0		0
797	58.443	797	123.864	1		0		0		0
798	98.243	798	132.755	1		0		0		0
799	137.838	799	189.089	1		0		0		0
800	129.597	800	211.337	1		0		0		0
801	103.039	801	167.305	1		0		0		0
802	120.228	802	145.754	1		0		0		0
803	134.833	803	100.692	1		0		0		0
804	136.211	804	87.879	1		0		0		0
805	137.3	805	131.039	1		0		0		0
806	183.282	806	154.468	1		0		0		0
807	132.809	807	106.681	1		0		0		0
808	74.179	808	16.53	1		0		0		0
809	108.816	809	0	0		1		0		0
810	143.154	810	0	0		1		0		0
811	165.309	811	0	0		1		0		0
812	182.564	812	0	0		1		0		0
813	205.135	813	0	0		1		0		0
814	159.406	814	0	0		1		0		0
815	155.12	815	1.651	1		0		0		0
816	161.463	816	72.047	1		0		0		0
817	149.318	817	119.581	1		0		0		0
818	187.634	818	127.226	1		0		0		0
819	167.704	819	137.904	1		0		0		0
820	168.747	820	146.549	1		0		0		0
821	164.629	821	147.224	1		0		0		0
822	165.856	822	154.887	1		0		0		0
823	184.302	823	115.822	1		0		0		0
824	216.664	824	110.924	1		0		0		0
825	213.264	825	119.218	1		0		0		0
826	181.117	826	110.775	1		0		0		0
827	181.56	827	102.525	1		0		0		0
828	180.663	828	88.89	1		0		0		0
829	197.593	829	97.275	1		0		0		0
830	210.82	830	67.274	1		0		0		0
831	129.457	831	74.413	1		0		0		0
832	110.618	832	61.645	1		0		0		0
833	112.228	833	69.964	1		0		0		0
834	71.998	834	30.386	1		0		0		0
835	61.829	835	11.492	1		0		0		0
836	27.964	836	0	0		1		0		0
837	0	837	0	0		0		0		1
838	0	838	0	0		0		0		1
839	24.99	839	0	0		1		0		0
840	87.781	840	0.59	1		0		0		0
841	116.529	841	21.538	1		0		0		0
842	128.041	842	3.194	1		0		0		0
843	145.502	843	0	0		1		0		0
844	145.209	844	0	0		1		0		0
845	141.401	845	0	0		1		0		0
846	163.317	846	0	0		1		0		0
847	148.538	847	2.707	1		0		0		0
848	148.329	848	25.737	1		0		0		0
849	165.158	849	70.906	1		0		0		0
850	150.108	850	85.243	1		0		0		0
851	173.143	851	80.244	1		0		0		0
852	181.378	852	64.154	1		0		0		0
853	181.187	853	97.038	1		0		0		0
854	170.182	854	89.566	1		0		0		0
855	146.624	855	58.983	1		0		0		0
856	152.489	856	48.415	1		0		0		0
857	151.959	857	53.535	1		0		0		0
858	126.202	858	72.684	1		0		0		0
859	150.072	859	66.3	1		0		0		0
860	134.658	860	79.564	1		0		0		0
861	110.144	861	56.414	1		0		0		0
862	91.877	862	44.792	1		0		0		0
863	125.58	863	29.622	1		0		0		0
864	121.462	864	52.336	1		0		0		0
865	78.135	865	48.881	1		0		0		0
866	54.904	866	40.167	1		0		0		0
867	99.78	867	2.339	1		0		0		0
868	133.414	868	0	0		1		0		0
869	158.488	869	24.523	1		0		0		0
870	182.198	870	52.237	1		0		0		0
871	230.465	871	58.172	1		0		0		0
872	173.035	872	69.273	1		0		0		0
873	159.806	873	69.386	1		0		0		0
874	164.659	874	94.981	1		0		0		0
875	169.411	875	92.984	1		0		0		0
876	192.372	876	55.708	1		0		0		0
877	181.353	877	54.631	1		0		0		0
878	189.681	878	51.939	1		0		0		0
879	216.254	879	101.636	1		0		0		0
880	182.992	880	100.765	1		0		0		0
881	167.625	881	66.421	1		0		0		0
882	170.895	882	94.866	1		0		0		0
883	174.799	883	96.467	1		0		0		0
884	200.159	884	75.737	1		0		0		0
885	207.105	885	64.261	1		0		0		0
886	184.121	886	103.97	1		0		0		0
887	202.088	887	83.935	1		0		0		0
888	218.077	888	99.364	1		0		0		0
889	200.929	889	112.837	1		0		0		0
890	175.717	890	115.843	1		0		0		0
891	179.062	891	106.247	1		0		0		0
892	186.636	892	109.571	1		0		0		0
893	164.787	893	95.834	1		0		0		0
894	153.187	894	63.297	1		0		0		0
895	178.655	895	6.69	1		0		0		0
896	195.374	896	0	0		1		0		0
897	193.587	897	0	0		1		0		0
898	168.578	898	0	0		1		0		0
899	170.087	899	0	0		1		0		0
900	163.956	900	0	0		1		0		0
901	152.157	901	0	0		1		0		0
902	135.936	902	0.492	1		0		0		0
903	126.502	903	39.156	1		0		0		0
904	161.502	904	95.135	1		0		0		0
905	159.021	905	134.683	1		0		0		0
906	187.806	906	121.081	1		0		0		0
907	190.914	907	128.336	1		0		0		0
908	155.645	908	137.132	1		0		0		0
909	173.645	909	113.34	1		0		0		0
910	162.212	910	132.194	1		0		0		0
911	157.3	911	118.526	1		0		0		0
912	154.092	912	125.413	1		0		0		0
913	145.204	913	105.234	1		0		0		0
914	124.018	914	123.201	1		0		0		0
915	90.985	915	110.214	1		0		0		0
916	18.936	916	104.981	1		0		0		0
917	15.866	917	120.327	1		0		0		0
918	7.621	918	123.332	1		0		0		0
919	0	919	76.638	0		0		1		0
920	0	920	66.32	0		0		1		0
921	0	921	87.598	0		0		1		0
922	0	922	88.48	0		0		1		0
923	0	923	60.657	0		0		1		0
924	0	924	83.69	0		0		1		0
925	0	925	67.006	0		0		1		0
926	0	926	50.575	0		0		1		0
927	0	927	52.763	0		0		1		0
928	0	928	40.481	0		0		1		0
929	13.007	929	1.174	1		0		0		0

## Sheet: Fiber_5
cCENH3		TCAST		cCENH3/TCAST overlap		cCENH3 without TCAST		TCAST without cCENH3		without any signal		total pixels	cCENH3 coverage	TCAST coverage
0	3.704	0	63.122	1	713	0	122	0	152	0	43	1030	0.81068	0.839806
1	25.502	1	60.103	1	0.692233	0	0.118447	0	0.147573	0	0.0417476
2	23.376	2	52.516	1		0		0		0
3	9.733	3	48.133	1		0		0		0
4	58.078	4	48.395	1		0		0		0
5	126.271	5	48.97	1		0		0		0
6	85.091	6	48.556	1		0		0		0
7	73.53	7	65.752	1		0		0		0
8	95.352	8	50.467	1		0		0		0
9	78.13	9	81.907	1		0		0		0
10	38.932	10	124.034	1		0		0		0
11	0.579	11	141.386	1		0		0		0
12	21.325	12	145.571	1		0		0		0
13	38.139	13	157.234	1		0		0		0
14	27.171	14	157.278	1		0		0		0													scale bar = 10 μm
15	47.4	15	111.527	1		0		0		0
16	21.569	16	106.041	1		0		0		0
17	0	17	97.889	0		0		1		0
18	0	18	84.866	0		0		1		0
19	0	19	53.814	0		0		1		0
20	7.35	20	48.262	1		0		0		0
21	35.686	21	48.559	1		0		0		0
22	4.625	22	60.296	1		0		0		0
23	0	23	93.293	0		0		1		0
24	0	24	79.144	0		0		1		0
25	0	25	71.12	0		0		1		0
26	0	26	54.82	0		0		1		0
27	0	27	48.586	0		0		1		0
28	0	28	47.955	0		0		1		0
29	0	29	89.686	0		0		1		0
30	0	30	117.587	0		0		1		0
31	30.188	31	134.728	1		0		0		0
32	17.246	32	143.372	1		0		0		0
33	30.46	33	160.198	1		0		0		0
34	77.795	34	171.713	1		0		0		0
35	82.804	35	158.023	1		0		0		0
36	93.617	36	145.103	1		0		0		0
37	58.649	37	147.283	1		0		0		0
38	11.685	38	148.837	1		0		0		0
39	17.56	39	155.107	1		0		0		0
40	1.646	40	201.67	1		0		0		0
41	0	41	199.326	0		0		1		0
42	0	42	198.336	0		0		1		0
43	0	43	197.358	0		0		1		0
44	0	44	211.216	0		0		1		0
45	0	45	208.398	0		0		1		0
46	0	46	199.449	0		0		1		0
47	0.263	47	197.847	1		0		0		0
48	14.451	48	179.343	1		0		0		0
49	0.92	49	179.141	1		0		0		0
50	80.689	50	175.145	1		0		0		0
51	164.965	51	141.15	1		0		0		0
52	179.072	52	132.521	1		0		0		0
53	153.683	53	156.541	1		0		0		0
54	138.79	54	156.645	1		0		0		0
55	114.788	55	186.348	1		0		0		0
56	105.782	56	189.156	1		0		0		0
57	130.771	57	176.618	1		0		0		0
58	130.558	58	147.751	1		0		0		0
59	161.39	59	147.333	1		0		0		0
60	110.901	60	141.428	1		0		0		0
61	98.295	61	142.486	1		0		0		0
62	158.806	62	138.691	1		0		0		0
63	148.086	63	144.687	1		0		0		0
64	154.212	64	154.045	1		0		0		0
65	148.614	65	178.536	1		0		0		0
66	145.81	66	184.056	1		0		0		0
67	139.413	67	227.553	1		0		0		0
68	154.973	68	232.132	1		0		0		0
69	155.449	69	224.322	1		0		0		0
70	147.199	70	191.62	1		0		0		0
71	135.609	71	179.701	1		0		0		0
72	148.077	72	179.785	1		0		0		0
73	134.268	73	166.726	1		0		0		0
74	127.344	74	178.004	1		0		0		0
75	110.004	75	158.264	1		0		0		0
76	92.875	76	92.987	1		0		0		0
77	79.918	77	85.931	1		0		0		0
78	71.266	78	85.677	1		0		0		0
79	52.085	79	85.517	1		0		0		0
80	62.583	80	90.668	1		0		0		0
81	27.822	81	98.892	1		0		0		0
82	35.992	82	88.483	1		0		0		0
83	48.567	83	72.93	1		0		0		0
84	35.718	84	50.388	1		0		0		0
85	26.465	85	4.578	1		0		0		0
86	2.133	86	0	0		1		0		0
87	0	87	0	0		0		0		1
88	0	88	0	0		0		0		1
89	0	89	0	0		0		0		1
90	0	90	0	0		0		0		1
91	16.054	91	0	0		1		0		0
92	17.519	92	7.045	1		0		0		0
93	0	93	22.885	0		0		1		0
94	0	94	22.465	0		0		1		0
95	0	95	25.449	0		0		1		0
96	0	96	6.004	0		0		1		0
97	6.559	97	0	0		1		0		0
98	31.231	98	0	0		1		0		0
99	15.27	99	0	0		1		0		0
100	0	100	0	0		0		0		1
101	6.205	101	0	0		1		0		0
102	28.329	102	0	0		1		0		0
103	61.105	103	0	0		1		0		0
104	91.064	104	0	0		1		0		0
105	95.232	105	0	0		1		0		0
106	62.987	106	0	0		1		0		0
107	25.832	107	0	0		1		0		0
108	18.873	108	0	0		1		0		0
109	0.191	109	0	0		1		0		0
110	0	110	0	0		0		0		1
111	3.39	111	0	0		1		0		0
112	15.96	112	0.303	1		0		0		0
113	16.563	113	18.916	1		0		0		0
114	0.683	114	45.483	1		0		0		0
115	0	115	22.715	0		0		1		0
116	0	116	0	0		0		0		1
117	0	117	0	0		0		0		1
118	0	118	0	0		0		0		1
119	0.11	119	0	0		1		0		0
120	14.147	120	0	0		1		0		0
121	0	121	0	0		0		0		1
122	0	122	0	0		0		0		1
123	0	123	0	0		0		0		1
124	0	124	1.673	0		0		1		0
125	0	125	15.158	0		0		1		0
126	0	126	0.032	0		0		1		0
127	0	127	0	0		0		0		1
128	17.898	128	0	0		1		0		0
129	30.345	129	0	0		1		0		0
130	10.787	130	0	0		1		0		0
131	82.678	131	2.084	1		0		0		0
132	138.918	132	32.084	1		0		0		0
133	153.852	133	77.393	1		0		0		0
134	162.266	134	98.743	1		0		0		0
135	164.278	135	106.665	1		0		0		0
136	127.709	136	107.885	1		0		0		0
137	56.008	137	109.606	1		0		0		0
138	24.947	138	121.903	1		0		0		0
139	33.743	139	118.77	1		0		0		0
140	4.68	140	122.309	1		0		0		0
141	0	141	122.157	0		0		1		0
142	9.892	142	110.738	1		0		0		0
143	7.475	143	69.786	1		0		0		0
144	0	144	43.137	0		0		1		0
145	0	145	17.62	0		0		1		0
146	0	146	0.344	0		0		1		0
147	18.375	147	0	0		1		0		0
148	38.868	148	0	0		1		0		0
149	27.34	149	0	0		1		0		0
150	77.934	150	0	0		1		0		0
151	90.999	151	0	0		1		0		0
152	35.128	152	0	0		1		0		0
153	2.878	153	0	0		1		0		0
154	0	154	0	0		0		0		1
155	1.009	155	0	0		1		0		0
156	28.267	156	0	0		1		0		0
157	26.514	157	0	0		1		0		0
158	18.269	158	30.087	1		0		0		0
159	2.57	159	84.742	1		0		0		0
160	22.728	160	108.327	1		0		0		0
161	35.395	161	135.147	1		0		0		0
162	24.178	162	142.467	1		0		0		0
163	64.048	163	174.462	1		0		0		0
164	97.77	164	191.386	1		0		0		0
165	132.702	165	210.805	1		0		0		0
166	143.497	166	220.365	1		0		0		0
167	132.848	167	205.562	1		0		0		0
168	119.487	168	189.714	1		0		0		0
169	104.758	169	171.054	1		0		0		0
170	105.744	170	145.226	1		0		0		0
171	54.334	171	106.592	1		0		0		0
172	10.471	172	95.443	1		0		0		0
173	0.697	173	99.433	1		0		0		0
174	21.123	174	91.512	1		0		0		0
175	56.946	175	121.805	1		0		0		0
176	69.067	176	121.218	1		0		0		0
177	57.167	177	144.071	1		0		0		0
178	88.575	178	161.481	1		0		0		0
179	91.744	179	156.374	1		0		0		0
180	56.841	180	165.151	1		0		0		0
181	22.42	181	184.112	1		0		0		0
182	16.254	182	176.436	1		0		0		0
183	0	183	151.362	0		0		1		0
184	0	184	143.277	0		0		1		0
185	15.732	185	116.144	1		0		0		0
186	18.617	186	85.225	1		0		0		0
187	15.44	187	74.133	1		0		0		0
188	2.725	188	60.792	1		0		0		0
189	0	189	44.425	0		0		1		0
190	0	190	22.892	0		0		1		0
191	0	191	19.76	0		0		1		0
192	0	192	58.625	0		0		1		0
193	0	193	72.659	0		0		1		0
194	0	194	19.009	0		0		1		0
195	0	195	0	0		0		0		1
196	15.463	196	0	0		1		0		0
197	3.016	197	0	0		1		0		0
198	19.584	198	0	0		1		0		0
199	71.207	199	0	0		1		0		0
200	77.813	200	0	0		1		0		0
201	76.939	201	0	0		1		0		0
202	28.16	202	0	0		1		0		0
203	25.988	203	0	0		1		0		0
204	75.801	204	0	0		1		0		0
205	124.598	205	0	0		1		0		0
206	100.593	206	0	0		1		0		0
207	98.857	207	0	0		1		0		0
208	97.858	208	0	0		1		0		0
209	37.676	209	0	0		1		0		0
210	0	210	0	0		0		0		1
211	0	211	0	0		0		0		1
212	0.389	212	0	0		1		0		0
213	21.77	213	0	0		1		0		0
214	60.19	214	5.314	1		0		0		0
215	92.23	215	12.517	1		0		0		0
216	138.679	216	0	0		1		0		0
217	126.107	217	0	0		1		0		0
218	89.648	218	0	0		1		0		0
219	106.399	219	0	0		1		0		0
220	75.91	220	0	0		1		0		0
221	82.45	221	0	0		1		0		0
222	94.652	222	0	0		1		0		0
223	95.11	223	0	0		1		0		0
224	46.798	224	25.032	1		0		0		0
225	26.611	225	79.112	1		0		0		0
226	41.654	226	107.445	1		0		0		0
227	30.525	227	153.759	1		0		0		0
228	38.798	228	166.295	1		0		0		0
229	9.706	229	152.15	1		0		0		0
230	39.462	230	169.09	1		0		0		0
231	48.805	231	167.761	1		0		0		0
232	64.215	232	151.772	1		0		0		0
233	81.112	233	152.893	1		0		0		0
234	13.262	234	151.529	1		0		0		0
235	13.278	235	149.251	1		0		0		0
236	21.324	236	131.501	1		0		0		0
237	15.605	237	132.505	1		0		0		0
238	2.197	238	130.73	1		0		0		0
239	27.142	239	132.318	1		0		0		0
240	48.857	240	149.05	1		0		0		0
241	63.117	241	181.848	1		0		0		0
242	78.022	242	181.375	1		0		0		0
243	48.98	243	191.186	1		0		0		0
244	42.591	244	178.84	1		0		0		0
245	47.028	245	185.517	1		0		0		0
246	11.666	246	198.277	1		0		0		0
247	8.203	247	206.066	1		0		0		0
248	0	248	197.726	0		0		1		0
249	0	249	184.402	0		0		1		0
250	0	250	131.696	0		0		1		0
251	0	251	53.042	0		0		1		0
252	0	252	1.388	0		0		1		0
253	8.807	253	0	0		1		0		0
254	24.383	254	0	0		1		0		0
255	0	255	0	0		0		0		1
256	10.949	256	1.342	1		0		0		0
257	17.673	257	28.88	1		0		0		0
258	8.458	258	55.663	1		0		0		0
259	21.478	259	75.274	1		0		0		0
260	38.635	260	92.385	1		0		0		0
261	31.688	261	91.4	1		0		0		0
262	25.424	262	74.752	1		0		0		0
263	64.416	263	73.666	1		0		0		0
264	35.692	264	49.62	1		0		0		0
265	36.478	265	46.779	1		0		0		0
266	25.488	266	39.072	1		0		0		0
267	7.938	267	42.908	1		0		0		0
268	88.894	268	74.346	1		0		0		0
269	123.602	269	86.112	1		0		0		0
270	116.262	270	83.589	1		0		0		0
271	117.028	271	73.944	1		0		0		0
272	101.427	272	73.931	1		0		0		0
273	66.432	273	74.627	1		0		0		0
274	48.545	274	62.719	1		0		0		0
275	111.233	275	22.884	1		0		0		0
276	122.404	276	0.263	1		0		0		0
277	99.741	277	0	0		1		0		0
278	35.643	278	0	0		1		0		0
279	21.814	279	8.256	1		0		0		0
280	52.467	280	52.465	1		0		0		0
281	65.456	281	83.522	1		0		0		0
282	98.677	282	112.754	1		0		0		0
283	117.752	283	104.543	1		0		0		0
284	96.299	284	75.425	1		0		0		0
285	118.381	285	56.592	1		0		0		0
286	99.491	286	45.023	1		0		0		0
287	80.475	287	54.656	1		0		0		0
288	3.229	288	51.93	1		0		0		0
289	0	289	49.884	0		0		1		0
290	0	290	58.97	0		0		1		0
291	3.937	291	88.263	1		0		0		0
292	39.245	292	118.013	1		0		0		0
293	78.39	293	114.53	1		0		0		0
294	45.509	294	148.032	1		0		0		0
295	37.345	295	144.189	1		0		0		0
296	37.098	296	109.195	1		0		0		0
297	60.326	297	26.372	1		0		0		0
298	43.103	298	0	0		1		0		0
299	62.74	299	14.676	1		0		0		0
300	41.038	300	36.561	1		0		0		0
301	7.825	301	36.711	1		0		0		0
302	15.461	302	41.824	1		0		0		0
303	3.56	303	55.769	1		0		0		0
304	16.324	304	55.014	1		0		0		0
305	2.885	305	45.852	1		0		0		0
306	4.778	306	32.46	1		0		0		0
307	10.454	307	3.123	1		0		0		0
308	6.925	308	7.33	1		0		0		0
309	0	309	34.545	0		0		1		0
310	0	310	96.145	0		0		1		0
311	0	311	144.007	0		0		1		0
312	0	312	164.155	0		0		1		0
313	0	313	156.201	0		0		1		0
314	0	314	159.88	0		0		1		0
315	0	315	143.222	0		0		1		0
316	0	316	129.571	0		0		1		0
317	0.127	317	117.762	1		0		0		0
318	0	318	104.597	0		0		1		0
319	0	319	109.76	0		0		1		0
320	0	320	127.5	0		0		1		0
321	6.755	321	128.775	1		0		0		0
322	25.879	322	120.627	1		0		0		0
323	10.932	323	107.365	1		0		0		0
324	26.626	324	91.985	1		0		0		0
325	29.133	325	76.118	1		0		0		0
326	13.599	326	72.729	1		0		0		0
327	24.463	327	73.256	1		0		0		0
328	0.67	328	72.664	1		0		0		0
329	0	329	73.786	0		0		1		0
330	0	330	72.596	0		0		1		0
331	0	331	60.211	0		0		1		0
332	0	332	35.956	0		0		1		0
333	0	333	7.43	0		0		1		0
334	0	334	0	0		0		0		1
335	0	335	16.057	0		0		1		0
336	11.792	336	1.358	1		0		0		0
337	5.394	337	0	0		1		0		0
338	20.314	338	0	0		1		0		0
339	62.72	339	0	0		1		0		0
340	84.639	340	0	0		1		0		0
341	105.689	341	0	0		1		0		0
342	60.414	342	0	0		1		0		0
343	25.356	343	0.763	1		0		0		0
344	14.349	344	29.368	1		0		0		0
345	0	345	4.993	0		0		1		0
346	0	346	0	0		0		0		1
347	0	347	3.942	0		0		1		0
348	0	348	59.505	0		0		1		0
349	13.027	349	86.405	1		0		0		0
350	4.511	350	107.233	1		0		0		0
351	0	351	91.633	0		0		1		0
352	0	352	106.769	0		0		1		0
353	9.498	353	122.165	1		0		0		0
354	22.759	354	109.594	1		0		0		0
355	52.031	355	107.358	1		0		0		0
356	82.801	356	119.869	1		0		0		0
357	72.414	357	125.093	1		0		0		0
358	71.439	358	125.018	1		0		0		0
359	71.966	359	134.951	1		0		0		0
360	66.542	360	142.701	1		0		0		0
361	87.375	361	148.362	1		0		0		0
362	95.854	362	160.583	1		0		0		0
363	98.315	363	146.477	1		0		0		0
364	80.109	364	160.152	1		0		0		0
365	89.658	365	160.795	1		0		0		0
366	79.244	366	146.508	1		0		0		0
367	93.49	367	142.107	1		0		0		0
368	66.311	368	132.201	1		0		0		0
369	53.229	369	124.944	1		0		0		0
370	62.425	370	108.964	1		0		0		0
371	64.424	371	96.714	1		0		0		0
372	61.119	372	88.715	1		0		0		0
373	64.918	373	88.218	1		0		0		0
374	54.325	374	69.871	1		0		0		0
375	72.838	375	70.735	1		0		0		0
376	99.13	376	71.369	1		0		0		0
377	88.321	377	70.657	1		0		0		0
378	93.781	378	69.51	1		0		0		0
379	86.518	379	87.565	1		0		0		0
380	21.399	380	88.82	1		0		0		0
381	62.625	381	88.138	1		0		0		0
382	82.585	382	88.093	1		0		0		0
383	75.413	383	88.493	1		0		0		0
384	88.64	384	105.607	1		0		0		0
385	98.657	385	98.251	1		0		0		0
386	87.554	386	87.922	1		0		0		0
387	88.19	387	84.635	1		0		0		0
388	107.18	388	74.864	1		0		0		0
389	120.105	389	99.103	1		0		0		0
390	84.906	390	86.8	1		0		0		0
391	71.633	391	71.195	1		0		0		0
392	85.92	392	68.253	1		0		0		0
393	61.578	393	20.287	1		0		0		0
394	57.71	394	0	0		1		0		0
395	18.543	395	0	0		1		0		0
396	0	396	0	0		0		0		1
397	0	397	5.111	0		0		1		0
398	0	398	43.096	0		0		1		0
399	0	399	66.549	0		0		1		0
400	0	400	80.518	0		0		1		0
401	0.2	401	87.363	1		0		0		0
402	24.958	402	87.33	1		0		0		0
403	76.649	403	95.321	1		0		0		0
404	72.659	404	109.61	1		0		0		0
405	103.687	405	122.132	1		0		0		0
406	120.878	406	122.091	1		0		0		0
407	128.613	407	111.43	1		0		0		0
408	94.604	408	122.353	1		0		0		0
409	91.388	409	135.733	1		0		0		0
410	85.661	410	115.145	1		0		0		0
411	58.07	411	105.703	1		0		0		0
412	43.966	412	119.889	1		0		0		0
413	0	413	97.516	0		0		1		0
414	0.251	414	86.993	1		0		0		0
415	15.365	415	86.968	1		0		0		0
416	1.167	416	90.044	1		0		0		0
417	0	417	104.305	0		0		1		0
418	36.38	418	104.279	1		0		0		0
419	67.466	419	104.252	1		0		0		0
420	59.468	420	105.728	1		0		0		0
421	95.124	421	121.349	1		0		0		0
422	132.223	422	121.904	1		0		0		0
423	138.915	423	121.513	1		0		0		0
424	141.368	424	121.487	1		0		0		0
425	124.089	425	113.823	1		0		0		0
426	107.976	426	99.743	1		0		0		0
427	123.208	427	87.065	1		0		0		0
428	90.306	428	86.702	1		0		0		0
429	104.022	429	86.685	1		0		0		0
430	103.468	430	94.24	1		0		0		0
431	50.812	431	121.307	1		0		0		0
432	40.941	432	138.228	1		0		0		0
433	54.946	433	138.588	1		0		0		0
434	25.009	434	138.56	1		0		0		0
435	23.96	435	138.537	1		0		0		0
436	13.545	436	142.401	1		0		0		0
437	42.949	437	120.388	1		0		0		0
438	61.739	438	103.847	1		0		0		0
439	96.422	439	103.512	1		0		0		0
440	116.289	440	72.356	1		0		0		0
441	104.148	441	69.549	1		0		0		0
442	118.417	442	85.654	1		0		0		0
443	104.057	443	69.239	1		0		0		0
444	108.949	444	65.516	1		0		0		0
445	94.092	445	42.193	1		0		0		0
446	69.143	446	53.207	1		0		0		0
447	69.134	447	68.872	1		0		0		0
448	75.921	448	99.399	1		0		0		0
449	103.847	449	103.671	1		0		0		0
450	119.684	450	88.768	1		0		0		0
451	119.613	451	86.368	1		0		0		0
452	103.383	452	86.357	1		0		0		0
453	86.811	453	86.345	1		0		0		0
454	86.335	454	73.811	1		0		0		0
455	86.702	455	69.072	1		0		0		0
456	86.474	456	74.041	1		0		0		0
457	57.703	457	91.728	1		0		0		0
458	48.18	458	103.551	1		0		0		0
459	72.345	459	113.406	1		0		0		0
460	69.019	460	134.903	1		0		0		0
461	83.697	461	138.023	1		0		0		0
462	88.007	462	123.49	1		0		0		0
463	85.639	463	120.743	1		0		0		0
464	70.151	464	108.794	1		0		0		0
465	85.999	465	103.473	1		0		0		0
466	88.682	466	93.994	1		0		0		0
467	86.211	467	86.211	1		0		0		0
468	99.009	468	86.202	1		0		0		0
469	90.429	469	95.998	1		0		0		0
470	86.186	470	85.987	1		0		0		0
471	104.123	471	68.943	1		0		0		0
472	115.669	472	79.585	1		0		0		0
473	78.676	473	75.269	1		0		0		0
474	88.335	474	63.534	1		0		0		0
475	120.424	475	63.072	1		0		0		0
476	109.092	476	68.914	1		0		0		0
477	124.072	477	74.917	1		0		0		0
478	123.243	478	95.458	1		0		0		0
479	129.875	479	103.347	1		0		0		0
480	165.229	480	103.34	1		0		0		0
481	172.22	481	103.332	1		0		0		0
482	156.745	482	96.268	1		0		0		0
483	127.188	483	86.099	1		0		0		0
484	93.015	484	86.093	1		0		0		0
485	75.075	485	86.087	1		0		0		0
486	88.364	486	94.543	1		0		0		0
487	87.066	487	97.991	1		0		0		0
488	68.915	488	86.071	1		0		0		0
489	48.206	489	86.067	1		0		0		0
490	2.383	490	92.879	1		0		0		0
491	25.472	491	96.373	1		0		0		0
492	12.829	492	86.052	1		0		0		0
493	28.115	493	82.291	1		0		0		0
494	1.495	494	76.386	1		0		0		0
495	0	495	86.039	0		0		1		0
496	2.564	496	90.351	1		0		0		0
497	14.355	497	103.236	1		0		0		0
498	0	498	103.233	0		0		1		0
499	14.518	499	109.208	1		0		0		0
500	19.39	500	115.314	1		0		0		0
501	31.584	501	103.219	1		0		0		0
502	63.455	502	100.418	1		0		0		0
503	51.605	503	86.21	1		0		0		0
504	51.603	504	86.005	1		0		0		0
505	51.601	505	89.762	1		0		0		0
506	29.197	506	86.195	1		0		0		0
507	34.879	507	85.996	1		0		0		0
508	17.199	508	70.145	1		0		0		0
509	9.106	509	68.792	1		0		0		0
510	0	510	49.445	0		0		1		0
511	0	511	34.394	0		0		1		0
512	0	512	23.014	0		0		1		0
513	25.778	513	28.768	1		0		0		0
514	43.522	514	34.391	1		0		0		0
515	50.389	515	41.088	1		0		0		0
516	51.04	516	39.505	1		0		0		0
517	86.143	517	34.389	1		0		0		0
518	102.283	518	34.388	1		0		0		0
519	129.062	519	16.702	1		0		0		0
520	125.136	520	18.072	1		0		0		0
521	104.79	521	29.156	1		0		0		0
522	103.158	522	34.386	1		0		0		0
523	104.247	523	37.526	1		0		0		0
524	111.091	524	51.578	1		0		0		0
525	118.616	525	51.578	1		0		0		0
526	85.962	526	47.856	1		0		0		0
527	92.92	527	34.385	1		0		0		0
528	53.267	528	34.385	1		0		0		0
529	6.908	529	17.961	1		0		0		0
530	17.192	530	0	0		1		0		0
531	35.575	531	0	0		1		0		0
532	73.987	532	0	0		1		0		0
533	69.369	533	0	0		1		0		0
534	75.314	534	0	0		1		0		0
535	51.912	535	2.907	1		0		0		0
536	51.771	536	22.978	1		0		0		0
537	34.423	537	35.126	1		0		0		0
538	8.422	538	51.579	1		0		0		0
539	0	539	51.58	0		0		1		0
540	18.648	540	43.632	1		0		0		0
541	69.406	541	13.165	1		0		0		0
542	63.889	542	0	0		1		0		0
543	56.327	543	0	0		1		0		0
544	51.584	544	0	0		1		0		0
545	46.606	545	0.488	1		0		0		0
546	24.564	546	33.534	1		0		0		0
547	25.147	547	63.631	1		0		0		0
548	0.37	548	68.786	1		0		0		0
549	12.424	549	68.787	1		0		0		0
550	4.523	550	65.384	1		0		0		0
551	0	551	51.593	0		0		1		0
552	11.424	552	65.815	1		0		0		0
553	51.547	553	81.98	1		0		0		0
554	67.704	554	76.931	1		0		0		0
555	45.408	555	96.089	1		0		0		0
556	62.099	556	120.605	1		0		0		0
557	84.753	557	120.408	1		0		0		0
558	17.011	558	128.206	1		0		0		0
559	0	559	129.607	0		0		1		0
560	0.729	560	120.422	1		0		0		0
561	19.921	561	120.429	1		0		0		0
562	34.41	562	113.408	1		0		0		0
563	34.47	563	103.234	1		0		0		0
564	63.867	564	96.653	1		0		0		0
565	71.656	565	65.002	1		0		0		0
566	64.913	566	34.435	1		0		0		0
567	68.836	567	58.685	1		0		0		0
568	68.84	568	68.84	1		0		0		0
569	68.844	569	54.672	1		0		0		0
570	68.847	570	51.037	1		0		0		0
571	60.715	571	39.869	1		0		0		0
572	49.221	572	60.584	1		0		0		0
573	62.702	573	51.645	1		0		0		0
574	97.434	574	63.942	1		0		0		0
575	123.052	575	85.297	1		0		0		0
576	111.014	576	103.312	1		0		0		0
577	113.088	577	103.318	1		0		0		0
578	120.547	578	103.326	1		0		0		0
579	115.524	579	91.155	1		0		0		0
580	84.595	580	66.749	1		0		0		0
581	67.127	581	51.684	1		0		0		0
582	57.358	582	40.28	1		0		0		0
583	72.23	583	33.822	1		0		0		0
584	95.149	584	3.03	1		0		0		0
585	106.849	585	0	0		1		0		0
586	116.892	586	21.787	1		0		0		0
587	103.404	587	28.691	1		0		0		0
588	103.415	588	34.472	1		0		0		0
589	99.008	589	38.89	1		0		0		0
590	91.118	590	65.115	1		0		0		0
591	113.838	591	68.963	1		0		0		0
592	128.368	592	68.971	1		0		0		0
593	118.492	593	68.978	1		0		0		0
594	129.884	594	63.36	1		0		0		0
595	126.148	595	36.94	1		0		0		0
596	121.62	596	34.501	1		0		0		0
597	109.82	597	12.794	1		0		0		0
598	74.543	598	19.783	1		0		0		0
599	86.15	599	64.899	1		0		0		0
600	85.386	600	70.431	1		0		0		0
601	64.654	601	105.04	1		0		0		0
602	44.071	602	136.537	1		0		0		0
603	44.388	603	160.824	1		0		0		0
604	92.101	604	179.582	1		0		0		0
605	98.358	605	190.26	1		0		0		0
606	79.853	606	190.017	1		0		0		0
607	117.094	607	194.459	1		0		0		0
608	152.091	608	213.754	1		0		0		0
609	113.482	609	213.297	1		0		0		0
610	89.741	610	223.93	1		0		0		0
611	103.734	611	215.266	1		0		0		0
612	100.405	612	200.124	1		0		0		0
613	86.476	613	188.034	1		0		0		0
614	71.629	614	162.817	1		0		0		0
615	64.669	615	107.16	1		0		0		0
616	42.819	616	55.49	1		0		0		0
617	17.033	617	20.024	1		0		0		0
618	21.477	618	17.313	1		0		0		0
619	13.95	619	18.097	1		0		0		0
620	0	620	33.392	0		0		1		0
621	0	621	17.357	0		0		1		0
622	0	622	12.823	0		0		1		0
623	1.396	623	0	0		1		0		0
624	22.415	624	0	0		1		0		0
625	50.56	625	0	0		1		0		0
626	67.147	626	0.048	1		0		0		0
627	84.378	627	19.167	1		0		0		0
628	96.017	628	44.86	1		0		0		0
629	114.208	629	20.931	1		0		0		0
630	69.074	630	17.364	1		0		0		0
631	97.799	631	31.982	1		0		0		0
632	102.85	632	34.746	1		0		0		0
633	89.418	633	34.755	1		0		0		0
634	63.94	634	32.516	1		0		0		0
635	28.552	635	32.489	1		0		0		0
636	19.153	636	52.171	1		0		0		0
637	17.395	637	61.7	1		0		0		0
638	13.411	638	89.068	1		0		0		0
639	0	639	120.416	0		0		1		0
640	0	640	122.259	0		0		1		0
641	0	641	121.88	0		0		1		0
642	0	642	77.205	0		0		1		0
643	0	643	1.926	0		0		1		0
644	0	644	0	0		0		0		1
645	0	645	0	0		0		0		1
646	0.133	646	0	0		1		0		0
647	4.725	647	15.911	1		0		0		0
648	26.228	648	51.754	1		0		0		0
649	37.014	649	70.135	1		0		0		0
650	23.349	650	86.103	1		0		0		0
651	0	651	89.957	0		0		1		0
652	20.71	652	104.732	1		0		0		0
653	34.317	653	104.782	1		0		0		0
654	13.897	654	104.776	1		0		0		0
655	15.923	655	104.799	1		0		0		0
656	0.116	656	102.719	1		0		0		0
657	0	657	81.558	0		0		1		0
658	0	658	62.581	0		0		1		0
659	12.571	659	52.439	1		0		0		0
660	6.833	660	39.919	1		0		0		0
661	9.886	661	34.972	1		0		0		0
662	19.245	662	64.348	1		0		0		0
663	50.094	663	114.618	1		0		0		0
664	61.635	664	93.649	1		0		0		0
665	45.33	665	55.205	1		0		0		0
666	18.641	666	90.732	1		0		0		0
667	37.257	667	85.517	1		0		0		0
668	34.691	668	81.614	1		0		0		0
669	0.868	669	70.067	1		0		0		0
670	13.812	670	31.201	1		0		0		0
671	4.569	671	5.544	1		0		0		0
672	46.326	672	0	0		1		0		0
673	57.541	673	0	0		1		0		0
674	71.747	674	0	0		1		0		0
675	36.089	675	0	0		1		0		0
676	16.562	676	21.287	1		0		0		0
677	18.253	677	35.036	1		0		0		0
678	17.518	678	26.197	1		0		0		0
679	3.04	679	35.038	1		0		0		0
680	6.232	680	24.381	1		0		0		0
681	15.832	681	17.52	1		0		0		0
682	10.722	682	20.438	1		0		0		0
683	38.791	683	27.256	1		0		0		0
684	58.209	684	42.326	1		0		0		0
685	54.835	685	52.556	1		0		0		0
686	86.633	686	52.553	1		0		0		0
687	84.745	687	52.551	1		0		0		0
688	46.235	688	42.033	1		0		0		0
689	28.568	689	61.516	1		0		0		0
690	56.762	690	81.663	1		0		0		0
691	28.114	691	95.731	1		0		0		0
692	13.464	692	92.256	1		0		0		0
693	0	693	87.538	0		0		1		0
694	0	694	87.53	0		0		1		0
695	7.085	695	78.111	1		0		0		0
696	28.814	696	70.013	1		0		0		0
697	17.502	697	67.617	1		0		0		0
698	24.634	698	18.034	1		0		0		0
699	27.481	699	0	0		1		0		0
700	13.522	700	0.69	1		0		0		0
701	0	701	29.805	0		0		1		0
702	0	702	33.71	0		0		1		0
703	0	703	17.659	0		0		1		0
704	0	704	2.706	0		0		1		0
705	0	705	0	0		0		0		1
706	0	706	0	0		0		0		1
707	0	707	0	0		0		0		1
708	8.725	708	4.108	1		0		0		0
709	8.426	709	17.5	1		0		0		0
710	5.048	710	26.887	1		0		0		0
711	31.837	711	36.637	1		0		0		0
712	15.746	712	52.509	1		0		0		0
713	15.147	713	52.513	1		0		0		0
714	7.187	714	52.517	1		0		0		0
715	9.841	715	52.522	1		0		0		0
716	0	716	56.856	0		0		1		0
717	13.268	717	65.775	1		0		0		0
718	3.745	718	70.05	1		0		0		0
719	1.592	719	70.057	1		0		0		0
720	17.588	720	80.818	1		0		0		0
721	35.346	721	87.594	1		0		0		0
722	40.929	722	87.606	1		0		0		0
723	27.343	723	95.068	1		0		0		0
724	47.252	724	92.754	1		0		0		0
725	39.477	725	91.816	1		0		0		0
726	35.063	726	95.681	1		0		0		0
727	29.528	727	82.576	1		0		0		0
728	30.755	728	70.686	1		0		0		0
729	2.463	729	63.308	1		0		0		0
730	18.11	730	52.629	1		0		0		0
731	16.002	731	56.51	1		0		0		0
732	0	732	53.198	0		0		1		0
733	7.776	733	56.615	1		0		0		0
734	9.333	734	70.223	1		0		0		0
735	0	735	70.236	0		0		1		0
736	22.889	736	70.811	1		0		0		0
737	22.421	737	70.262	1		0		0		0
738	47.954	738	67.138	1		0		0		0
739	19.832	739	52.744	1		0		0		0
740	6.267	740	55.581	1		0		0		0
741	0	741	53.56	0		0		1		0
742	0	742	38.871	0		0		1		0
743	0	743	50.619	0		0		1		0
744	0	744	70.087	0		0		1		0
745	8.028	745	55.269	1		0		0		0
746	13.05	746	94	1		0		0		0
747	12.274	747	88.534	1		0		0		0
748	4.427	748	88.021	1		0		0		0
749	0	749	74.273	0		0		1		0
750	0	750	43.644	0		0		1		0
751	13.151	751	22.958	1		0		0		0
752	3.628	752	60.258	1		0		0		0
753	0	753	70.488	0		0		1		0
754	0	754	80.751	0		0		1		0
755	15.742	755	77.814	1		0		0		0
756	18.218	756	70.529	1		0		0		0
757	4.548	757	69.598	1		0		0		0
758	18.474	758	38.481	1		0		0		0
759	53.97	759	29.175	1		0		0		0
760	37.318	760	5.926	1		0		0		0
761	41.587	761	0	0		1		0		0
762	35.45	762	0	0		1		0		0
763	26.97	763	0	0		1		0		0
764	55.023	764	12.143	1		0		0		0
765	26.358	765	25.366	1		0		0		0
766	13.956	766	26.923	1		0		0		0
767	39.099	767	3.315	1		0		0		0
768	37.719	768	0	0		1		0		0
769	0	769	0	0		0		0		1
770	1.337	770	0	0		1		0		0
771	34.131	771	13.762	1		0		0		0
772	42.976	772	35.34	1		0		0		0
773	61.506	773	35.343	1		0		0		0
774	91.003	774	51.428	1		0		0		0
775	54.93	775	53.021	1		0		0		0
776	2.843	776	61.253	1		0		0		0
777	6.42	777	79.197	1		0		0		0
778	19.618	778	53.032	1		0		0		0
779	60.182	779	53.034	1		0		0		0
780	76.673	780	55.189	1		0		0		0
781	90.325	781	53.039	1		0		0		0
782	105.025	782	50.787	1		0		0		0
783	121.059	783	46.456	1		0		0		0
784	121.171	784	3.963	1		0		0		0
785	78.409	785	13.548	1		0		0		0
786	80.2	786	50.482	1		0		0		0
787	56.346	787	57.501	1		0		0		0
788	17.171	788	88.417	1		0		0		0
789	0	789	88.419	0		0		1		0
790	0	790	88.418	0		0		1		0
791	0	791	81.144	0		0		1		0
792	0	792	38.557	0		0		1		0
793	0	793	30.519	0		0		1		0
794	0	794	16.001	0		0		1		0
795	0	795	17.741	0		0		1		0
796	0	796	32.926	0		0		1		0
797	0	797	19.497	0		0		1		0
798	0	798	5.958	0		0		1		0
799	0	799	0	0		0		0		1
800	0	800	0	0		0		0		1
801	12.414	801	17.387	1		0		0		0
802	30.912	802	53.744	1		0		0		0
803	40.295	803	69.424	1		0		0		0
804	14.979	804	100.818	1		0		0		0
805	76.399	805	136.609	1		0		0		0
806	70.76	806	150.387	1		0		0		0
807	85.939	807	159.117	1		0		0		0
808	74.364	808	137.53	1		0		0		0
809	20.121	809	135.529	1		0		0		0
810	15.608	810	123.743	1		0		0		0
811	0.19	811	120.851	1		0		0		0
812	0	812	98.219	0		0		1		0
813	0	813	88.376	0		0		1		0
814	0	814	87.225	0		0		1		0
815	0	815	71.463	0		0		1		0
816	9.11	816	71.361	1		0		0		0
817	23.359	817	70.62	1		0		0		0
818	27.783	818	45.276	1		0		0		0
819	19.747	819	35.338	1		0		0		0
820	33.75	820	27.073	1		0		0		0
821	5.28	821	0	0		1		0		0
822	13.004	822	0	0		1		0		0
823	5.275	823	0	0		1		0		0
824	20.116	824	0	0		1		0		0
825	17.834	825	0	0		1		0		0
826	28.412	826	0	0		1		0		0
827	58.236	827	0	0		1		0		0
828	83.242	828	0	0		1		0		0
829	86.77	829	0	0		1		0		0
830	64.255	830	0	0		1		0		0
831	2.34	831	0	0		1		0		0
832	19.291	832	0	0		1		0		0
833	1.978	833	0	0		1		0		0
834	0	834	0	0		0		0		1
835	14.56	835	5.458	1		0		0		0
836	13.088	836	34.364	1		0		0		0
837	23.321	837	46.337	1		0		0		0
838	0	838	67.923	0		0		1		0
839	0	839	43.276	0		0		1		0
840	10.966	840	50.899	1		0		0		0
841	6.042	841	52.915	1		0		0		0
842	0	842	43.12	0		0		1		0
843	0	843	29.832	0		0		1		0
844	6.495	844	31.43	1		0		0		0
845	26.073	845	44.738	1		0		0		0
846	75.511	846	58.99	1		0		0		0
847	112.943	847	96.033	1		0		0		0
848	166.173	848	105.755	1		0		0		0
849	190.155	849	96.694	1		0		0		0
850	193.802	850	71.025	1		0		0		0
851	176.259	851	42.405	1		0		0		0
852	174.791	852	40.294	1		0		0		0
853	114.576	853	56.642	1		0		0		0
854	81.406	854	84.92	1		0		0		0
855	88.061	855	70.448	1		0		0		0
856	83.123	856	74.744	1		0		0		0
857	101.647	857	104.132	1		0		0		0
858	86.975	858	117.691	1		0		0		0
859	97.485	859	123.228	1		0		0		0
860	94.601	860	132.301	1		0		0		0
861	82.362	861	131.383	1		0		0		0
862	83.468	862	114.886	1		0		0		0
863	87.976	863	105.572	1		0		0		0
864	88.092	864	112.462	1		0		0		0
865	71.706	865	105.543	1		0		0		0
866	24.34	866	105.53	1		0		0		0
867	15.132	867	90.047	1		0		0		0
868	0	868	84.839	0		0		1		0
869	5.131	869	87.408	1		0		0		0
870	28.928	870	59.788	1		0		0		0
871	0.103	871	36.769	1		0		0		0
872	13.287	872	35.368	1		0		0		0
873	13.82	873	64.53	1		0		0		0
874	23.174	874	39.297	1		0		0		0
875	16.337	875	20.247	1		0		0		0
876	51.895	876	38.002	1		0		0		0
877	52.675	877	84.191	1		0		0		0
878	51.514	878	95.234	1		0		0		0
879	52.927	879	99.556	1		0		0		0
880	26.821	880	92.846	1		0		0		0
881	3.635	881	23.178	1		0		0		0
882	0	882	0	0		0		0		1
883	0	883	0	0		0		0		1
884	11.138	884	0	0		1		0		0
885	15.596	885	18.74	1		0		0		0
886	58.933	886	38.173	1		0		0		0
887	74.186	887	53.024	1		0		0		0
888	83.485	888	69.412	1		0		0		0
889	87.652	889	83.577	1		0		0		0
890	87.638	890	89.347	1		0		0		0
891	73.038	891	103.731	1		0		0		0
892	80.898	892	98.125	1		0		0		0
893	91.161	893	77.791	1		0		0		0
894	74.822	894	31.365	1		0		0		0
895	84.088	895	0.024	1		0		0		0
896	75.3	896	0	0		1		0		0
897	113.322	897	0	0		1		0		0
898	107.811	898	0	0		1		0		0
899	86.528	899	0	0		1		0		0
900	69.816	900	0	0		1		0		0
901	52.279	901	0	0		1		0		0
902	42.566	902	0	0		1		0		0
903	27.789	903	0	0		1		0		0
904	17.487	904	26.336	1		0		0		0
905	12.951	905	52.451	1		0		0		0
906	16.792	906	54.049	1		0		0		0
907	33.886	907	67.491	1		0		0		0
908	0.206	908	53.013	1		0		0		0
909	40.134	909	55.322	1		0		0		0
910	79.62	910	66.277	1		0		0		0
911	46.316	911	36.054	1		0		0		0
912	37.455	912	26.621	1		0		0		0
913	38.3	913	34.917	1		0		0		0
914	50.382	914	48.568	1		0		0		0
915	13.217	915	40.292	1		0		0		0
916	16.681	916	49.751	1		0		0		0
917	16.963	917	37.751	1		0		0		0
918	0	918	40.923	0		0		1		0
919	0	919	47.512	0		0		1		0
920	0	920	56.796	0		0		1		0
921	0	921	52.733	0		0		1		0
922	0	922	52.36	0		0		1		0
923	0	923	67.34	0		0		1		0
924	7.563	924	71.275	1		0		0		0
925	15.79	925	69.685	1		0		0		0
926	10.711	926	78.314	1		0		0		0
927	15.587	927	79.741	1		0		0		0
928	0.995	928	69.651	1		0		0		0
929	0	929	59.706	0		0		1		0
930	19.501	930	46.985	1		0		0		0
931	21.907	931	2.68	1		0		0		0
932	7.891	932	0	0		1		0		0
933	0	933	0	0		0		0		1
934	10.438	934	0	0		1		0		0
935	17.395	935	0	0		1		0		0
936	17.392	936	0	0		1		0		0
937	5.432	937	0	0		1		0		0
938	0	938	0	0		0		0		1
939	0	939	0	0		0		0		1
940	0	940	0	0		0		0		1
941	0	941	0	0		0		0		1
942	0	942	0	0		0		0		1
943	0	943	0	0		0		0		1
944	15.077	944	0	0		1		0		0
945	13.824	945	0	0		1		0		0
946	5.014	946	0	0		1		0		0
947	0	947	0	0		0		0		1
948	0	948	0	0		0		0		1
949	9.898	949	0	0		1		0		0
950	6.913	950	0	0		1		0		0
951	0	951	0	0		0		0		1
952	0	952	0	0		0		0		1
953	0	953	1.779	0		0		1		0
954	0	954	56.086	0		0		1		0
955	23.177	955	104.648	1		0		0		0
956	50.82	956	137.809	1		0		0		0
957	35.26	957	171.933	1		0		0		0
958	83.608	958	156.894	1		0		0		0
959	102.045	959	171.308	1		0		0		0
960	104.066	960	158.244	1		0		0		0
961	101.282	961	138.931	1		0		0		0
962	69.838	962	134.08	1		0		0		0
963	64.098	963	109.086	1		0		0		0
964	35.957	964	108.2	1		0		0		0
965	12.072	965	113.411	1		0		0		0
966	0	966	111.588	0		0		1		0
967	0	967	114.104	0		0		1		0
968	0	968	121.324	0		0		1		0
969	0	969	121.63	0		0		1		0
970	0	970	101.44	0		0		1		0
971	1.256	971	63.669	1		0		0		0
972	15.447	972	74.611	1		0		0		0
973	0.177	973	69.301	1		0		0		0
974	0	974	69.62	0		0		1		0
975	0.153	975	81.815	1		0		0		0
976	0	976	67.487	0		0		1		0
977	0.721	977	51.961	1		0		0		0
978	29.999	978	62.913	1		0		0		0
979	17.315	979	83.38	1		0		0		0
980	29.088	980	74.88	1		0		0		0
981	34.968	981	72.6	1		0		0		0
982	23.543	982	77.464	1		0		0		0
983	0.262	983	105.796	1		0		0		0
984	0	984	116.703	0		0		1		0
985	0	985	124.964	0		0		1		0
986	0	986	161.725	0		0		1		0
987	0	987	170.368	0		0		1		0
988	29.237	988	198.945	1		0		0		0
989	34.634	989	198.408	1		0		0		0
990	61.265	990	178.073	1		0		0		0
991	77.694	991	172.943	1		0		0		0
992	47.13	992	142.63	1		0		0		0
993	17.458	993	123.783	1		0		0		0
994	3.996	994	138.439	1		0		0		0
995	0	995	129.748	0		0		1		0
996	12.646	996	121.129	1		0		0		0
997	30.557	997	121.922	1		0		0		0
998	42.725	998	137.955	1		0		0		0
999	51.368	999	130.222	1		0		0		0
1000	47.439	1000	111.314	1		0		0		0
1001	14.051	1001	108.594	1		0		0		0
1002	5.427	1002	86.514	1		0		0		0
1003	15.509	1003	81.691	1		0		0		0
1004	1.495	1004	74.337	1		0		0		0
1005	9.205	1005	81.09	1		0		0		0
1006	65.892	1006	69.215	1		0		0		0
1007	80.138	1007	73.258	1		0		0		0
1008	97.023	1008	77.214	1		0		0		0
1009	76.291	1009	120.692	1		0		0		0
1010	67.5	1010	147.985	1		0		0		0
1011	86.851	1011	144.067	1		0		0		0
1012	88.347	1012	138.478	1		0		0		0
1013	108.799	1013	146.242	1		0		0		0
1014	107.789	1014	138.513	1		0		0		0
1015	57.462	1015	154.021	1		0		0		0
1016	44.641	1016	167.329	1		0		0		0
1017	11.524	1017	162.893	1		0		0		0
1018	14.209	1018	168.77	1		0		0		0
1019	19.63	1019	113.86	1		0		0		0
1020	4.296	1020	104.051	1		0		0		0
1021	12.724	1021	109.151	1		0		0		0
1022	0	1022	146.408	0		0		1		0
1023	12.967	1023	113.947	1		0		0		0
1024	4.664	1024	104.407	1		0		0		0
1025	27.648	1025	97.948	1		0		0		0
1026	5.748	1026	86.288	1		0		0		0
1027	0	1027	70.432	0		0		1		0
1028	0	1028	71.383	0		0		1		0
1029	0	1029	82.502	0		0		1		0

## Sheet: Fiber_6
cCENH3		TCAST		cCENH3/TCAST overlap		cCENH3 without TCAST		TCAST without cCENH3		without any signal		total pixels	cCENH3 coverage	TCAST coverage
0	24.548	0	0	0	783	1	79	0	40	0	11	913	0.94414	0.901424
1	3.403	1	0	0	0.857612	1	0.0865279	0	0.0438116	0	0.0120482
2	28.007	2	0	0		1		0		0
3	63.837	3	0	0		1		0		0
4	59.128	4	0	0		1		0		0
5	38.377	5	0	0		1		0		0
6	73.693	6	0	0		1		0		0
7	44.322	7	0	0		1		0		0
8	66.552	8	0	0		1		0		0
9	11.441	9	0	0		1		0		0
10	9.056	10	0	0		1		0		0
11	19.182	11	0	0		1		0		0
12	31.522	12	21.492	1		0		0		0
13	45.469	13	23.116	1		0		0		0
14	74.019	14	23.029	1		0		0		0													scale bar = 10 μm
15	63.431	15	0.064	1		0		0		0
16	45.498	16	0	0		1		0		0
17	54.57	17	0	0		1		0		0
18	70.162	18	0	0		1		0		0
19	61.356	19	0	0		1		0		0
20	29.353	20	0	0		1		0		0
21	31.388	21	0	0		1		0		0
22	13.2	22	0	0		1		0		0
23	7.728	23	0	0		1		0		0
24	9.433	24	0	0		1		0		0
25	0	25	0	0		0		0		1
26	5.213	26	24.145	1		0		0		0
27	11.126	27	35.339	1		0		0		0
28	0	28	19.238	0		0		1		0
29	12.915	29	5.619	1		0		0		0
30	20.949	30	0	0		1		0		0
31	16.516	31	0	0		1		0		0
32	0	32	0	0		0		0		1
33	0	33	0	0		0		0		1
34	8.57	34	11.063	1		0		0		0
35	15.289	35	51.609	1		0		0		0
36	40.748	36	52.855	1		0		0		0
37	1.707	37	42.101	1		0		0		0
38	0	38	12.02	0		0		1		0
39	5.443	39	2.293	1		0		0		0
40	11.721	40	28.771	1		0		0		0
41	0	41	50.993	0		0		1		0
42	0	42	42.514	0		0		1		0
43	0	43	36.285	0		0		1		0
44	0	44	26.547	0		0		1		0
45	0	45	0.689	0		0		1		0
46	0	46	0	0		0		0		1
47	7.222	47	0	0		1		0		0
48	43.881	48	0	0		1		0		0
49	16.06	49	0	0		1		0		0
50	18.833	50	0	0		1		0		0
51	64.908	51	0	0		1		0		0
52	68.739	52	0	0		1		0		0
53	19.131	53	0	0		1		0		0
54	8.619	54	0	0		1		0		0
55	8.705	55	0	0		1		0		0
56	0	56	0	0		0		0		1
57	0	57	0	0		0		0		1
58	0	58	0	0		0		0		1
59	0.082	59	0	0		1		0		0
60	14.376	60	0	0		1		0		0
61	2.795	61	0	0		1		0		0
62	10.97	62	0	0		1		0		0
63	23.968	63	0	0		1		0		0
64	40.547	64	0	0		1		0		0
65	35.424	65	0	0		1		0		0
66	82.257	66	0	0		1		0		0
67	105.503	67	0	0		1		0		0
68	108.117	68	0	0		1		0		0
69	103.365	69	0	0		1		0		0
70	66.922	70	0	0		1		0		0
71	53.232	71	0	0		1		0		0
72	39.675	72	0	0		1		0		0
73	73.566	73	0	0		1		0		0
74	93.585	74	0	0		1		0		0
75	83.584	75	0	0		1		0		0
76	120.256	76	0	0		1		0		0
77	128.323	77	0	0		1		0		0
78	106.494	78	0	0		1		0		0
79	85.388	79	0	0		1		0		0
80	91.131	80	0	0		1		0		0
81	111.628	81	0	0		1		0		0
82	73.162	82	6.544	1		0		0		0
83	55.825	83	10.626	1		0		0		0
84	48.762	84	0	0		1		0		0
85	5.879	85	0	0		1		0		0
86	0	86	0	0		0		0		1
87	0	87	0	0		0		0		1
88	0.255	88	0	0		1		0		0
89	14.81	89	0	0		1		0		0
90	1.306	90	0	0		1		0		0
91	0	91	0	0		0		0		1
92	9.235	92	0	0		1		0		0
93	39.547	93	0	0		1		0		0
94	50.89	94	0	0		1		0		0
95	2.806	95	0	0		1		0		0
96	0	96	0	0		0		0		1
97	10.32	97	0	0		1		0		0
98	60.858	98	0	0		1		0		0
99	94.659	99	0	0		1		0		0
100	100.405	100	0	0		1		0		0
101	96.843	101	4.674	1		0		0		0
102	118.186	102	30.436	1		0		0		0
103	123.006	103	37.244	1		0		0		0
104	121.667	104	53.213	1		0		0		0
105	60.768	105	69.084	1		0		0		0
106	26.511	106	71.924	1		0		0		0
107	23.829	107	70.267	1		0		0		0
108	58.339	108	37.858	1		0		0		0
109	70.613	109	39.802	1		0		0		0
110	30.156	110	41.339	1		0		0		0
111	27.457	111	36.364	1		0		0		0
112	14.631	112	41.369	1		0		0		0
113	6.149	113	24.785	1		0		0		0
114	24.377	114	0.531	1		0		0		0
115	37.527	115	1.632	1		0		0		0
116	53.146	116	30.841	1		0		0		0
117	59.685	117	45.042	1		0		0		0
118	39.426	118	49.704	1		0		0		0
119	2.405	119	40.835	1		0		0		0
120	29.194	120	54.769	1		0		0		0
121	25.154	121	46.607	1		0		0		0
122	16.786	122	33.342	1		0		0		0
123	38.072	123	3.609	1		0		0		0
124	20.635	124	4.082	1		0		0		0
125	7.447	125	44.597	1		0		0		0
126	11.584	126	54.418	1		0		0		0
127	58.63	127	37.694	1		0		0		0
128	66.004	128	52.929	1		0		0		0
129	20.028	129	39.379	1		0		0		0
130	46.663	130	59.658	1		0		0		0
131	58.682	131	71.81	1		0		0		0
132	51.215	132	72.58	1		0		0		0
133	26.92	133	77.65	1		0		0		0
134	0.275	134	77.627	1		0		0		0
135	0	135	89.606	0		0		1		0
136	0.436	136	80.128	1		0		0		0
137	20.09	137	86.72	1		0		0		0
138	30.837	138	90.505	1		0		0		0
139	13.052	139	89.872	1		0		0		0
140	10.609	140	101.862	1		0		0		0
141	19.052	141	106.034	1		0		0		0
142	23.364	142	108.38	1		0		0		0
143	7.121	143	105.633	1		0		0		0
144	44.924	144	108.299	1		0		0		0
145	30.644	145	91.419	1		0		0		0
146	41.484	146	106.039	1		0		0		0
147	55.753	147	93.994	1		0		0		0
148	77.209	148	80.893	1		0		0		0
149	110.134	149	68.355	1		0		0		0
150	42.369	150	68.795	1		0		0		0
151	88.937	151	43.928	1		0		0		0
152	58.522	152	14.56	1		0		0		0
153	44.795	153	0	0		1		0		0
154	13.426	154	1.692	1		0		0		0
155	17.572	155	42.034	1		0		0		0
156	28.537	156	69.856	1		0		0		0
157	91.245	157	81.845	1		0		0		0
158	142.365	158	92.18	1		0		0		0
159	86.502	159	91.381	1		0		0		0
160	86.995	160	107.201	1		0		0		0
161	80.142	161	120.266	1		0		0		0
162	100.61	162	111.086	1		0		0		0
163	66.098	163	116.029	1		0		0		0
164	73.73	164	126.778	1		0		0		0
165	72.36	165	130.469	1		0		0		0
166	62.68	166	129.133	1		0		0		0
167	31.166	167	117.011	1		0		0		0
168	29.053	168	110.004	1		0		0		0
169	42.324	169	108.911	1		0		0		0
170	81.5	170	112.412	1		0		0		0
171	109.513	171	127.584	1		0		0		0
172	105.384	172	117.637	1		0		0		0
173	118.327	173	121.342	1		0		0		0
174	138.2	174	119.679	1		0		0		0
175	106.939	175	115.388	1		0		0		0
176	73.873	176	92.615	1		0		0		0
177	56.293	177	91.078	1		0		0		0
178	23.931	178	76.647	1		0		0		0
179	2.238	179	63.275	1		0		0		0
180	18.577	180	52.509	1		0		0		0
181	18.677	181	54.705	1		0		0		0
182	26.513	182	35.89	1		0		0		0
183	1.106	183	22.515	1		0		0		0
184	5.779	184	36.856	1		0		0		0
185	11.431	185	52.787	1		0		0		0
186	22.507	186	67.079	1		0		0		0
187	70.64	187	77.728	1		0		0		0
188	66.876	188	75.835	1		0		0		0
189	93.449	189	89.961	1		0		0		0
190	73.834	190	91.435	1		0		0		0
191	70.441	191	91.456	1		0		0		0
192	113.805	192	92.766	1		0		0		0
193	112.755	193	90.539	1		0		0		0
194	84.018	194	92.804	1		0		0		0
195	93.723	195	97.165	1		0		0		0
196	105.965	196	103.394	1		0		0		0
197	87.93	197	119.795	1		0		0		0
198	61.103	198	128.275	1		0		0		0
199	102.922	199	130.618	1		0		0		0
200	118.379	200	130.484	1		0		0		0
201	92.999	201	128.205	1		0		0		0
202	83.003	202	129.524	1		0		0		0
203	104.53	203	124.424	1		0		0		0
204	89.441	204	110.66	1		0		0		0
205	109.315	205	111.214	1		0		0		0
206	110.713	206	109.898	1		0		0		0
207	82.283	207	111.208	1		0		0		0
208	134.821	208	118.991	1		0		0		0
209	126.013	209	110.512	1		0		0		0
210	123.507	210	85.355	1		0		0		0
211	84.634	211	82.965	1		0		0		0
212	111.541	212	96.534	1		0		0		0
213	130.824	213	110.333	1		0		0		0
214	160.002	214	102.26	1		0		0		0
215	122.621	215	92.801	1		0		0		0
216	105.767	216	93.719	1		0		0		0
217	114.941	217	110.697	1		0		0		0
218	103.876	218	104.312	1		0		0		0
219	40.199	219	107.492	1		0		0		0
220	3.118	220	109.118	1		0		0		0
221	35.6	221	91.976	1		0		0		0
222	52.697	222	90.848	1		0		0		0
223	37.197	223	100.535	1		0		0		0
224	12.744	224	109.538	1		0		0		0
225	43.481	225	98.429	1		0		0		0
226	5.645	226	97.101	1		0		0		0
227	36.691	227	109.407	1		0		0		0
228	97.368	228	112.586	1		0		0		0
229	56.934	229	127.524	1		0		0		0
230	48.39	230	116.815	1		0		0		0
231	40.284	231	105.105	1		0		0		0
232	36.379	232	106.646	1		0		0		0
233	61.948	233	91.436	1		0		0		0
234	72.062	234	105.087	1		0		0		0
235	97.406	235	94.657	1		0		0		0
236	71.194	236	108.009	1		0		0		0
237	88.362	237	108.052	1		0		0		0
238	95.837	238	103.909	1		0		0		0
239	91.44	239	109.753	1		0		0		0
240	90.83	240	116.788	1		0		0		0
241	47.506	241	126.589	1		0		0		0
242	23.206	242	104.63	1		0		0		0
243	15.211	243	90.31	1		0		0		0
244	28.81	244	96.59	1		0		0		0
245	35.123	245	109.289	1		0		0		0
246	43.217	246	110.632	1		0		0		0
247	79.825	247	126.729	1		0		0		0
248	141.364	248	127.104	1		0		0		0
249	213.117	249	133.878	1		0		0		0
250	213.201	250	144.491	1		0		0		0
251	159.949	251	159.853	1		0		0		0
252	124.584	252	159.934	1		0		0		0
253	137.555	253	144.356	1		0		0		0
254	140.967	254	131.509	1		0		0		0
255	166.094	255	143.698	1		0		0		0
256	136.033	256	130.993	1		0		0		0
257	84.33	257	143.836	1		0		0		0
258	95.126	258	143.774	1		0		0		0
259	113.599	259	147.683	1		0		0		0
260	91.244	260	156.737	1		0		0		0
261	115.303	261	161.438	1		0		0		0
262	139.47	262	162.281	1		0		0		0
263	118.52	263	161.953	1		0		0		0
264	82.702	264	149.675	1		0		0		0
265	38.801	265	138.853	1		0		0		0
266	54.783	266	126.453	1		0		0		0
267	35.864	267	136.811	1		0		0		0
268	12.175	268	147.421	1		0		0		0
269	12.981	269	144.416	1		0		0		0
270	14.777	270	145.249	1		0		0		0
271	0.082	271	145.078	1		0		0		0
272	4.297	272	132.818	1		0		0		0
273	18.903	273	119.302	1		0		0		0
274	34.162	274	108.914	1		0		0		0
275	42.421	275	125.503	1		0		0		0
276	71.035	276	122.45	1		0		0		0
277	44.567	277	121.931	1		0		0		0
278	48.416	278	126.812	1		0		0		0
279	53.681	279	135.85	1		0		0		0
280	65.578	280	141.844	1		0		0		0
281	77.496	281	131.92	1		0		0		0
282	50.827	282	144.585	1		0		0		0
283	93.006	283	145.743	1		0		0		0
284	61.125	284	162.346	1		0		0		0
285	48.759	285	160.397	1		0		0		0
286	74.586	286	144.749	1		0		0		0
287	112.939	287	130.67	1		0		0		0
288	72.516	288	142.455	1		0		0		0
289	56.395	289	128.048	1		0		0		0
290	73.455	290	127.617	1		0		0		0
291	114.433	291	129.045	1		0		0		0
292	130.777	292	145.678	1		0		0		0
293	101.412	293	145.848	1		0		0		0
294	153.421	294	144.786	1		0		0		0
295	128.455	295	147.441	1		0		0		0
296	99.399	296	160.911	1		0		0		0
297	123.169	297	159.078	1		0		0		0
298	124.402	298	148.83	1		0		0		0
299	122.601	299	134.756	1		0		0		0
300	86.781	300	122.341	1		0		0		0
301	62.174	301	108.84	1		0		0		0
302	69.747	302	92.098	1		0		0		0
303	68.456	303	90.59	1		0		0		0
304	52.791	304	106.993	1		0		0		0
305	69.29	305	118.891	1		0		0		0
306	94.026	306	127.93	1		0		0		0
307	72.672	307	131.8	1		0		0		0
308	44.753	308	127.825	1		0		0		0
309	69.772	309	129.997	1		0		0		0
310	72.02	310	131.218	1		0		0		0
311	35.953	311	118.596	1		0		0		0
312	63.989	312	122.254	1		0		0		0
313	99.79	313	108.652	1		0		0		0
314	80.991	314	120.632	1		0		0		0
315	75.783	315	110.52	1		0		0		0
316	81.551	316	108.53	1		0		0		0
317	55.463	317	95.16	1		0		0		0
318	15.332	318	91.474	1		0		0		0
319	27.919	319	88.964	1		0		0		0
320	70.963	320	75.582	1		0		0		0
321	93.258	321	79.519	1		0		0		0
322	75.387	322	72.752	1		0		0		0
323	65.493	323	88.295	1		0		0		0
324	54.669	324	90.627	1		0		0		0
325	83.516	325	102.554	1		0		0		0
326	47.773	326	98.462	1		0		0		0
327	6.119	327	98.6	1		0		0		0
328	33.402	328	102.369	1		0		0		0
329	25.985	329	94.747	1		0		0		0
330	67.65	330	108.486	1		0		0		0
331	66.401	331	106.39	1		0		0		0
332	71.976	332	107.868	1		0		0		0
333	35.476	333	108.158	1		0		0		0
334	14.735	334	107.267	1		0		0		0
335	0.064	335	91.035	1		0		0		0
336	17.013	336	93.959	1		0		0		0
337	15.894	337	89.789	1		0		0		0
338	9.735	338	103.33	1		0		0		0
339	24.49	339	98.502	1		0		0		0
340	13.366	340	98.703	1		0		0		0
341	41.452	341	107.9	1		0		0		0
342	47.643	342	108.158	1		0		0		0
343	67.8	343	100.644	1		0		0		0
344	76.081	344	89.54	1		0		0		0
345	54.837	345	89.739	1		0		0		0
346	52.889	346	85.952	1		0		0		0
347	8.048	347	71.649	1		0		0		0
348	46.566	348	71.575	1		0		0		0
349	54.75	349	83.712	1		0		0		0
350	84.361	350	87.824	1		0		0		0
351	39.308	351	80.182	1		0		0		0
352	41.33	352	89.301	1		0		0		0
353	31.356	353	77.839	1		0		0		0
354	59.872	354	79.2	1		0		0		0
355	26.577	355	71.377	1		0		0		0
356	62.213	356	71.356	1		0		0		0
357	86.745	357	72.172	1		0		0		0
358	76.545	358	62.956	1		0		0		0
359	86.678	359	53.475	1		0		0		0
360	67.643	360	58.109	1		0		0		0
361	65.845	361	66.564	1		0		0		0
362	104.804	362	70.527	1		0		0		0
363	138.858	363	69.714	1		0		0		0
364	82.575	364	68.729	1		0		0		0
365	90.992	365	81.254	1		0		0		0
366	161.903	366	73.478	1		0		0		0
367	165.231	367	60.381	1		0		0		0
368	126.987	368	67.169	1		0		0		0
369	170.964	369	95.66	1		0		0		0
370	203.656	370	107.321	1		0		0		0
371	210.894	371	106.637	1		0		0		0
372	199.971	372	108.807	1		0		0		0
373	135.997	373	106.764	1		0		0		0
374	155.349	374	108.707	1		0		0		0
375	165.77	375	123.48	1		0		0		0
376	118.799	376	122.489	1		0		0		0
377	139.45	377	140.228	1		0		0		0
378	138.943	378	161.061	1		0		0		0
379	50.37	379	162.85	1		0		0		0
380	30.458	380	174.102	1		0		0		0
381	32.226	381	178.092	1		0		0		0
382	41.928	382	165.941	1		0		0		0
383	76.231	383	171.256	1		0		0		0
384	102.51	384	165.556	1		0		0		0
385	72.876	385	150.227	1		0		0		0
386	77.171	386	124.031	1		0		0		0
387	55.729	387	119.824	1		0		0		0
388	111.273	388	110.337	1		0		0		0
389	72.438	389	123.962	1		0		0		0
390	96.894	390	125.065	1		0		0		0
391	107.726	391	141.512	1		0		0		0
392	114.71	392	141.662	1		0		0		0
393	116.704	393	156.123	1		0		0		0
394	103.224	394	169.568	1		0		0		0
395	45.188	395	172.857	1		0		0		0
396	42.251	396	159.183	1		0		0		0
397	80.913	397	145.3	1		0		0		0
398	86.507	398	124.358	1		0		0		0
399	62.876	399	109.096	1		0		0		0
400	63.191	400	95.884	1		0		0		0
401	46.867	401	82.733	1		0		0		0
402	46.375	402	71.347	1		0		0		0
403	78.881	403	71.405	1		0		0		0
404	87.944	404	84.278	1		0		0		0
405	73.869	405	83.983	1		0		0		0
406	52.816	406	88.348	1		0		0		0
407	36.477	407	88.273	1		0		0		0
408	36.656	408	98.68	1		0		0		0
409	4.145	409	105.413	1		0		0		0
410	0	410	88.231	0		0		1		0
411	0	411	75.615	0		0		1		0
412	0	412	55.122	0		0		1		0
413	0	413	53.162	0		0		1		0
414	0	414	52.904	0		0		1		0
415	0	415	40.424	0		0		1		0
416	0	416	48.273	0		0		1		0
417	11.876	417	88.088	1		0		0		0
418	5.171	418	105.741	1		0		0		0
419	0	419	105.725	0		0		1		0
420	0	420	109.961	0		0		1		0
421	0	421	108.006	0		0		1		0
422	0	422	122.534	0		0		1		0
423	0	423	123.27	0		0		1		0
424	0	424	110.547	0		0		1		0
425	9.904	425	120.707	1		0		0		0
426	31.576	426	123.212	1		0		0		0
427	10.892	427	123.192	1		0		0		0
428	0	428	136.051	0		0		1		0
429	0	429	140.745	0		0		1		0
430	5.648	430	137.905	1		0		0		0
431	16.314	431	145.529	1		0		0		0
432	62.61	432	150.502	1		0		0		0
433	49.939	433	140.658	1		0		0		0
434	52.311	434	142.799	1		0		0		0
435	17.912	435	158.227	1		0		0		0
436	4.708	436	152.873	1		0		0		0
437	15.414	437	140.567	1		0		0		0
438	0.305	438	140.545	1		0		0		0
439	15.554	439	139.553	1		0		0		0
440	25.044	440	140.928	1		0		0		0
441	21.882	441	140.479	1		0		0		0
442	42.823	442	140.62	1		0		0		0
443	55.865	443	157.134	1		0		0		0
444	52.802	444	157.274	1		0		0		0
445	69.075	445	140.85	1		0		0		0
446	75.772	446	140.369	1		0		0		0
447	50.454	447	125.28	1		0		0		0
448	84.668	448	122.848	1		0		0		0
449	95.574	449	125.98	1		0		0		0
450	114.88	450	135.114	1		0		0		0
451	113.635	451	140.792	1		0		0		0
452	122.114	452	140.24	1		0		0		0
453	135.678	453	139.577	1		0		0		0
454	131.093	454	140.198	1		0		0		0
455	106.424	455	129.875	1		0		0		0
456	121.588	456	133.525	1		0		0		0
457	125.854	457	140.137	1		0		0		0
458	75.947	458	147.432	1		0		0		0
459	54.173	459	149.677	1		0		0		0
460	56.683	460	144.554	1		0		0		0
461	126.819	461	158.254	1		0		0		0
462	149.082	462	188.593	1		0		0		0
463	121.224	463	199.602	1		0		0		0
464	107.643	464	207.466	1		0		0		0
465	131.725	465	220.88	1		0		0		0
466	113.264	466	219.557	1		0		0		0
467	97.746	467	219.643	1		0		0		0
468	108.983	468	224.177	1		0		0		0
469	96.498	469	217.776	1		0		0		0
470	108.942	470	209.831	1		0		0		0
471	115.038	471	211.183	1		0		0		0
472	97.616	472	204.679	1		0		0		0
473	82.479	473	192.274	1		0		0		0
474	63.077	474	190.043	1		0		0		0
475	69.65	475	174.898	1		0		0		0
476	62.993	476	175.203	1		0		0		0
477	57.17	477	175.181	1		0		0		0
478	65.472	478	173.802	1		0		0		0
479	76.408	479	157.989	1		0		0		0
480	57.554	480	168.448	1		0		0		0
481	48.413	481	175.05	1		0		0		0
482	77.138	482	168.075	1		0		0		0
483	53.401	483	174.589	1		0		0		0
484	84.467	484	174.572	1		0		0		0
485	106.187	485	162.965	1		0		0		0
486	78.696	486	169.507	1		0		0		0
487	66.238	487	174.518	1		0		0		0
488	61.907	488	163.231	1		0		0		0
489	93.046	489	169.196	1		0		0		0
490	35.335	490	174.515	1		0		0		0
491	27.837	491	174.45	1		0		0		0
492	62.128	492	183.615	1		0		0		0
493	65.376	493	193.772	1		0		0		0
494	80.908	494	205.614	1		0		0		0
495	127.325	495	207.056	1		0		0		0
496	168.218	496	193.025	1		0		0		0
497	149.439	497	178.934	1		0		0		0
498	152.409	498	178.731	1		0		0		0
499	142.286	499	192.337	1		0		0		0
500	148.356	500	209.176	1		0		0		0
501	184.6	501	209.16	1		0		0		0
502	209.052	502	224.554	1		0		0		0
503	191.807	503	215.579	1		0		0		0
504	203.674	504	201.323	1		0		0		0
505	169.159	505	187.489	1		0		0		0
506	140.416	506	187.504	1		0		0		0
507	154.975	507	200.071	1		0		0		0
508	128.658	508	207.303	1		0		0		0
509	101.676	509	193.633	1		0		0		0
510	149.574	510	198.898	1		0		0		0
511	145.075	511	202.638	1		0		0		0
512	118.382	512	206.399	1		0		0		0
513	61.924	513	194.253	1		0		0		0
514	0.936	514	194.455	1		0		0		0
515	6.013	515	182.011	1		0		0		0
516	13.588	516	160.681	1		0		0		0
517	40.537	517	156.714	1		0		0		0
518	45.352	518	156.705	1		0		0		0
519	26.144	519	158.876	1		0		0		0
520	56.57	520	174.006	1		0		0		0
521	23.176	521	190.54	1		0		0		0
522	49.508	522	188.274	1		0		0		0
523	58.422	523	187.199	1		0		0		0
524	103.471	524	191.483	1		0		0		0
525	106.616	525	191.286	1		0		0		0
526	48.84	526	184.886	1		0		0		0
527	52.24	527	191.463	1		0		0		0
528	39.464	528	191.457	1		0		0		0
529	54.17	529	191.45	1		0		0		0
530	58.008	530	191.849	1		0		0		0
531	115.341	531	191.437	1		0		0		0
532	132.769	532	191.427	1		0		0		0
533	99.21	533	191.422	1		0		0		0
534	111.523	534	201.225	1		0		0		0
535	70.169	535	191.983	1		0		0		0
536	113.729	536	176.859	1		0		0		0
537	124.14	537	173.993	1		0		0		0
538	107.906	538	173.983	1		0		0		0
539	106	539	174.372	1		0		0		0
540	133.747	540	161.698	1		0		0		0
541	104.616	541	147.776	1		0		0		0
542	93.217	542	139.163	1		0		0		0
543	60.915	543	149.139	1		0		0		0
544	23.29	544	150.751	1		0		0		0
545	31.029	545	139.143	1		0		0		0
546	42.19	546	146.623	1		0		0		0
547	43.099	547	156.518	1		0		0		0
548	48.385	548	160.966	1		0		0		0
549	40.823	549	174.279	1		0		0		0
550	42.034	550	182.255	1		0		0		0
551	62.08	551	184.542	1		0		0		0
552	58.194	552	191.249	1		0		0		0
553	52.156	553	185.867	1		0		0		0
554	52.153	554	174.045	1		0		0		0
555	43.361	555	190.518	1		0		0		0
556	34.765	556	191.205	1		0		0		0
557	70.43	557	191.195	1		0		0		0
558	64.938	558	206.251	1		0		0		0
559	81.184	559	204.439	1		0		0		0
560	87.729	560	203.037	1		0		0		0
561	82.372	561	208.523	1		0		0		0
562	105.343	562	208.51	1		0		0		0
563	99.115	563	218.185	1		0		0		0
564	127.731	564	216.006	1		0		0		0
565	169.673	565	206.027	1		0		0		0
566	178.913	566	191.082	1		0		0		0
567	211.556	567	191.071	1		0		0		0
568	232.875	568	191.427	1		0		0		0
569	219.769	569	191.044	1		0		0		0
570	223.593	570	203.286	1		0		0		0
571	200.43	571	208.383	1		0		0		0
572	199.255	572	208.268	1		0		0		0
573	191.462	573	214.484	1		0		0		0
574	202.95	574	218.28	1		0		0		0
575	173.646	575	221.77	1		0		0		0
576	179.628	576	225.768	1		0		0		0
577	188.875	577	209.622	1		0		0		0
578	164.294	578	213.1	1		0		0		0
579	137.007	579	212.154	1		0		0		0
580	114.316	580	208.237	1		0		0		0
581	97.584	581	210.367	1		0		0		0
582	122.261	582	225.874	1		0		0		0
583	109.729	583	230.494	1		0		0		0
584	97.662	584	225.515	1		0		0		0
585	52.372	585	225.498	1		0		0		0
586	101.984	586	225.476	1		0		0		0
587	91.217	587	237.381	1		0		0		0
588	103.601	588	241.99	1		0		0		0
589	145.508	589	242.755	1		0		0		0
590	144.268	590	242.414	1		0		0		0
591	147.296	591	214.223	1		0		0		0
592	111.224	592	184.207	1		0		0		0
593	113.395	593	176.881	1		0		0		0
594	126.139	594	190.647	1		0		0		0
595	138.542	595	190.628	1		0		0		0
596	97.837	596	187.689	1		0		0		0
597	88.278	597	190.296	1		0		0		0
598	90.112	598	195.833	1		0		0		0
599	116.379	599	207.876	1		0		0		0
600	112.076	600	202.884	1		0		0		0
601	88.905	601	204.443	1		0		0		0
602	62.485	602	190.536	1		0		0		0
603	42.021	603	190.788	1		0		0		0
604	28.675	604	190.452	1		0		0		0
605	62.947	605	190.43	1		0		0		0
606	86.161	606	189.591	1		0		0		0
607	72.169	607	173.383	1		0		0		0
608	52.843	608	173.366	1		0		0		0
609	86.646	609	189.244	1		0		0		0
610	141.144	610	175.157	1		0		0		0
611	168.03	611	173.001	1		0		0		0
612	159.846	612	172.981	1		0		0		0
613	176.673	613	173.193	1		0		0		0
614	180.857	614	187.91	1		0		0		0
615	143.129	615	177.147	1		0		0		0
616	74.246	616	185.201	1		0		0		0
617	64.541	617	190.163	1		0		0		0
618	13.59	618	190.142	1		0		0		0
619	1.191	619	179.626	1		0		0		0
620	20.466	620	183.336	1		0		0		0
621	36.544	621	190.081	1		0		0		0
622	115.876	622	190.062	1		0		0		0
623	111.36	623	181.594	1		0		0		0
624	127.185	624	181.375	1		0		0		0
625	162.594	625	190.283	1		0		0		0
626	190.148	626	196.197	1		0		0		0
627	162.986	627	207.249	1		0		0		0
628	132.789	628	207.233	1		0		0		0
629	162.014	629	207.218	1		0		0		0
630	166.165	630	207.471	1		0		0		0
631	174.26	631	207.191	1		0		0		0
632	177.498	632	207.178	1		0		0		0
633	127.865	633	207.167	1		0		0		0
634	102.153	634	198.538	1		0		0		0
635	101.656	635	198.768	1		0		0		0
636	156.594	636	207.399	1		0		0		0
637	185.171	637	207.129	1		0		0		0
638	186.543	638	198.293	1		0		0		0
639	149.786	639	198.911	1		0		0		0
640	162.065	640	207.109	1		0		0		0
641	172.081	641	205.094	1		0		0		0
642	138.908	642	207.359	1		0		0		0
643	132.524	643	200.09	1		0		0		0
644	133.417	644	185.636	1		0		0		0
645	136.244	645	172.578	1		0		0		0
646	86.434	646	170.798	1		0		0		0
647	93.122	647	155.554	1		0		0		0
648	94.489	648	155.32	1		0		0		0
649	88.521	649	155.32	1		0		0		0
650	95.912	650	154.756	1		0		0		0
651	99.365	651	138.729	1		0		0		0
652	99.33	652	145.34	1		0		0		0
653	93.967	653	155.591	1		0		0		0
654	82.099	654	155.337	1		0		0		0
655	87.729	655	160.347	1		0		0		0
656	70.679	656	172.607	1		0		0		0
657	46.806	657	156.872	1		0		0		0
658	58.872	658	155.358	1		0		0		0
659	57.734	659	158.473	1		0		0		0
660	62.583	660	159.071	1		0		0		0
661	71.819	661	155.378	1		0		0		0
662	85.768	662	155.388	1		0		0		0
663	92.514	663	155.397	1		0		0		0
664	99.677	664	155.407	1		0		0		0
665	118.543	665	143.486	1		0		0		0
666	105.675	666	138.156	1		0		0		0
667	103.311	667	152.359	1		0		0		0
668	93.609	668	172.719	1		0		0		0
669	102.565	669	159.662	1		0		0		0
670	92.739	670	155.743	1		0		0		0
671	57.529	671	155.687	1		0		0		0
672	50.724	672	161.095	1		0		0		0
673	45.464	673	155.508	1		0		0		0
674	43.825	674	155.521	1		0		0		0
675	43.152	675	146.914	1		0		0		0
676	76.79	676	138.548	1		0		0		0
677	80.732	677	138.279	1		0		0		0
678	93.611	678	131.868	1		0		0		0
679	84.345	679	121.017	1		0		0		0
680	110.948	680	136.784	1		0		0		0
681	85.517	681	134.418	1		0		0		0
682	61.543	682	121.054	1		0		0		0
683	59.84	683	121.065	1		0		0		0
684	81.173	684	134.613	1		0		0		0
685	139.663	685	138.389	1		0		0		0
686	117.096	686	135.898	1		0		0		0
687	129.336	687	132.304	1		0		0		0
688	130.163	688	138.436	1		0		0		0
689	133.119	689	138.451	1		0		0		0
690	118.013	690	146.884	1		0		0		0
691	125.88	691	154.713	1		0		0		0
692	88.189	692	129.844	1		0		0		0
693	35.507	693	105.824	1		0		0		0
694	43.524	694	103.899	1		0		0		0
695	7.961	695	91.109	1		0		0		0
696	35.782	696	76.893	1		0		0		0
697	65.929	697	69.608	1		0		0		0
698	66.217	698	69.299	1		0		0		0
699	55.478	699	69.308	1		0		0		0
700	70.273	700	69.317	1		0		0		0
701	78.691	701	69.326	1		0		0		0
702	84.41	702	81.324	1		0		0		0
703	93.913	703	74.579	1		0		0		0
704	98.877	704	81.738	1		0		0		0
705	49.275	705	86.701	1		0		0		0
706	42.076	706	76.965	1		0		0		0
707	24.312	707	79.324	1		0		0		0
708	28.224	708	76.59	1		0		0		0
709	76.084	709	62.036	1		0		0		0
710	61.7	710	47.929	1		0		0		0
711	52.884	711	33.407	1		0		0		0
712	23.699	712	3.782	1		0		0		0
713	47.762	713	44.413	1		0		0		0
714	48.803	714	60.582	1		0		0		0
715	17.354	715	75.424	1		0		0		0
716	2.992	716	92.305	1		0		0		0
717	14.999	717	104.549	1		0		0		0
718	0	718	99.601	0		0		1		0
719	0	719	104.204	0		0		1		0
720	14.265	720	99.966	1		0		0		0
721	41.401	721	86.854	1		0		0		0
722	85.914	722	85.804	1		0		0		0
723	74.375	723	65.141	1		0		0		0
724	67.387	724	56.809	1		0		0		0
725	46.012	725	72.023	1		0		0		0
726	103.129	726	85.829	1		0		0		0
727	91.2	727	86.946	1		0		0		0
728	113.776	728	102.649	1		0		0		0
729	168.611	729	104.292	1		0		0		0
730	115.669	730	117.31	1		0		0		0
731	122.62	731	121.695	1		0		0		0
732	104.748	732	131.775	1		0		0		0
733	43.176	733	144.889	1		0		0		0
734	25.53	734	150.313	1		0		0		0
735	22.428	735	136.286	1		0		0		0
736	25.671	736	122.123	1		0		0		0
737	18.174	737	121.737	1		0		0		0
738	35.723	738	120.683	1		0		0		0
739	99.465	739	113.777	1		0		0		0
740	101.539	740	121.76	1		0		0		0
741	79.795	741	127.865	1		0		0		0
742	106.48	742	139.169	1		0		0		0
743	81.367	743	139.176	1		0		0		0
744	46.953	744	139.183	1		0		0		0
745	12.435	745	122.497	1		0		0		0
746	0	746	121.796	0		0		1		0
747	0	747	121.801	0		0		1		0
748	0	748	107.632	0		0		1		0
749	0	749	93.701	0		0		1		0
750	9.243	750	87.413	1		0		0		0
751	47.225	751	79.224	1		0		0		0
752	30.536	752	64.189	1		0		0		0
753	54.476	753	35.381	1		0		0		0
754	29.219	754	36.319	1		0		0		0
755	16.087	755	52.216	1		0		0		0
756	22.583	756	60.144	1		0		0		0
757	106.961	757	74.052	1		0		0		0
758	117.693	758	87.036	1		0		0		0
759	46.517	759	87.072	1		0		0		0
760	67.224	760	83.212	1		0		0		0
761	26.611	761	69.635	1		0		0		0
762	32.858	762	69.637	1		0		0		0
763	15.841	763	69.638	1		0		0		0
764	34.247	764	73.385	1		0		0		0
765	16.153	765	87.052	1		0		0		0
766	13.517	766	87.054	1		0		0		0
767	37.638	767	84.254	1		0		0		0
768	56.487	768	71.135	1		0		0		0
769	90.324	769	68.66	1		0		0		0
770	109.08	770	38.488	1		0		0		0
771	114.779	771	48.955	1		0		0		0
772	110.412	772	56.429	1		0		0		0
773	125.562	773	87.453	1		0		0		0
774	103.723	774	87.593	1		0		0		0
775	56.333	775	101.362	1		0		0		0
776	30.381	776	101.188	1		0		0		0
777	20.547	777	104.482	1		0		0		0
778	43.808	778	103.969	1		0		0		0
779	68.114	779	87.881	1		0		0		0
780	76.587	780	87.068	1		0		0		0
781	61.45	781	87.07	1		0		0		0
782	53.283	782	72.554	1		0		0		0
783	57.516	783	69.656	1		0		0		0
784	28.69	784	83.282	1		0		0		0
785	21.323	785	87.069	1		0		0		0
786	8.702	786	87.069	1		0		0		0
787	1.519	787	87.07	1		0		0		0
788	32.566	788	87.068	1		0		0		0
789	34.685	789	73.115	1		0		0		0
790	36.901	790	59.229	1		0		0		0
791	48.957	791	64.909	1		0		0		0
792	15.644	792	56.493	1		0		0		0
793	0	793	39.534	0		0		1		0
794	25.12	794	6.238	1		0		0		0
795	25.853	795	29.688	1		0		0		0
796	1.366	796	17.412	1		0		0		0
797	33.26	797	15.664	1		0		0		0
798	75.13	798	0	0		1		0		0
799	11.862	799	0	0		1		0		0
800	26.936	800	2.938	1		0		0		0
801	13.518	801	54.344	1		0		0		0
802	23.079	802	69.642	1		0		0		0
803	18.816	803	79.586	1		0		0		0
804	4.581	804	78.579	1		0		0		0
805	12.274	805	64.91	1		0		0		0
806	0	806	52.226	0		0		1		0
807	0	807	52.224	0		0		1		0
808	2.458	808	52.222	1		0		0		0
809	28.971	809	49.409	1		0		0		0
810	74.206	810	34.422	1		0		0		0
811	68.31	811	5.066	1		0		0		0
812	30.33	812	14.733	1		0		0		0
813	19.851	813	44.509	1		0		0		0
814	59.067	814	59.357	1		0		0		0
815	55.234	815	73.053	1		0		0		0
816	69.738	816	87.01	1		0		0		0
817	30.666	817	88.131	1		0		0		0
818	0	818	103.905	0		0		1		0
819	25.564	819	100.396	1		0		0		0
820	8.323	820	68.902	1		0		0		0
821	0	821	53.144	0		0		1		0
822	26.061	822	54.621	1		0		0		0
823	32.833	823	69.525	1		0		0		0
824	48.374	824	69.579	1		0		0		0
825	62.807	825	69.573	1		0		0		0
826	77.461	826	69.571	1		0		0		0
827	47.732	827	69.564	1		0		0		0
828	40.134	828	48.972	1		0		0		0
829	82.199	829	34.778	1		0		0		0
830	60.59	830	12.077	1		0		0		0
831	30.693	831	0	0		1		0		0
832	36.605	832	0	0		1		0		0
833	46.15	833	0	0		1		0		0
834	30.146	834	0	0		1		0		0
835	22.809	835	0	0		1		0		0
836	20.855	836	0	0		1		0		0
837	47.749	837	0	0		1		0		0
838	77.26	838	0	0		1		0		0
839	37.237	839	16.175	1		0		0		0
840	7.956	840	52.208	1		0		0		0
841	12.382	841	58.439	1		0		0		0
842	23.794	842	45.726	1		0		0		0
843	53.996	843	54.82	1		0		0		0
844	31.969	844	69.455	1		0		0		0
845	25.249	845	80.554	1		0		0		0
846	5.959	846	97.437	1		0		0		0
847	8.305	847	104.499	1		0		0		0
848	26.029	848	92.018	1		0		0		0
849	28.531	849	86.76	1		0		0		0
850	43.204	850	74.603	1		0		0		0
851	34.797	851	81.858	1		0		0		0
852	17.094	852	87.065	1		0		0		0
853	51.452	853	86.705	1		0		0		0
854	45.471	854	76.447	1		0		0		0
855	10.44	855	62.343	1		0		0		0
856	0	856	62.68	0		0		1		0
857	11.068	857	65.391	1		0		0		0
858	6.034	858	56.392	1		0		0		0
859	0	859	69.29	0		0		1		0
860	0	860	77.883	0		0		1		0
861	5.919	861	81.451	1		0		0		0
862	16.357	862	74.601	1		0		0		0
863	85.969	863	92.812	1		0		0		0
864	143.507	864	103.837	1		0		0		0
865	161.725	865	101.27	1		0		0		0
866	105.178	866	103.797	1		0		0		0
867	134.724	867	103.778	1		0		0		0
868	129.633	868	100.46	1		0		0		0
869	133.471	869	85.694	1		0		0		0
870	145.339	870	69.546	1		0		0		0
871	142.453	871	54.154	1		0		0		0
872	95.187	872	51.838	1		0		0		0
873	81.971	873	54.612	1		0		0		0
874	30.082	874	69.091	1		0		0		0
875	13.845	875	69.965	1		0		0		0
876	0	876	101.83	0		0		1		0
877	16.314	877	118.64	1		0		0		0
878	38.444	878	133.117	1		0		0		0
879	43.725	879	138.179	1		0		0		0
880	62.707	880	121.649	1		0		0		0
881	80.946	881	120.747	1		0		0		0
882	62.87	882	106.617	1		0		0		0
883	81.986	883	103.459	1		0		0		0
884	54.598	884	114.602	1		0		0		0
885	49.06	885	120.896	1		0		0		0
886	35.813	886	108.843	1		0		0		0
887	22.829	887	91.346	1		0		0		0
888	64.98	888	86.139	1		0		0		0
889	54.507	889	86.126	1		0		0		0
890	47.434	890	60.821	1		0		0		0
891	14.491	891	51.849	1		0		0		0
892	12.292	892	61.678	1		0		0		0
893	23.903	893	66.959	1		0		0		0
894	30.922	894	43.409	1		0		0		0
895	8.492	895	36.617	1		0		0		0
896	68.898	896	2.46	1		0		0		0
897	30.921	897	22.723	1		0		0		0
898	28.122	898	46.04	1		0		0		0
899	76.271	899	34.402	1		0		0		0
900	67.963	900	46.287	1		0		0		0
901	67.486	901	34.395	1		0		0		0
902	96.845	902	47.242	1		0		0		0
903	78.786	903	51.583	1		0		0		0
904	55.339	904	66.148	1		0		0		0
905	42.271	905	85.959	1		0		0		0
906	11.95	906	94.419	1		0		0		0
907	27.848	907	103.139	1		0		0		0
908	19.208	908	103.134	1		0		0		0
909	0.623	909	103.131	1		0		0		0
910	0	910	103.128	0		0		1		0
911	0	911	105.001	0		0		1		0
912	12.196	912	100.395	1		0		0		0

## Sheet: Fiber_7
cCENH3		TCAST		cCENH3/TCAST overlap		cCENH3 without TCAST		TCAST without cCENH3		without any signal		total pixels	cCENH3 coverage	TCAST coverage
0	129.976	0	96.236	1	345	0	52	0	20	0	9	426	0.931925	0.856808
1	74.33	1	130.795	1	0.809859	0	0.122066	0	0.0469484	0	0.0211268
2	16.728	2	145.617	1		0		0		0
3	2.078	3	143.023	1		0		0		0
4	56.179	4	226.681	1		0		0		0
5	72.832	5	174.389	1		0		0		0
6	21.38	6	50.977	1		0		0		0
7	118.714	7	0	0		1		0		0
8	215.263	8	0.032	1		0		0		0
9	205.864	9	93.682	1		0		0		0
10	192.341	10	162.939	1		0		0		0
11	154.299	11	80.432	1		0		0		0
12	118.66	12	0	0		1		0		0
13	12.592	13	0	0		1		0		0
14	0	14	0	0		0		0		1											scale bar = 10 μm
15	0	15	18.889	0		0		1		0
16	0	16	112.572	0		0		1		0
17	0	17	131.804	0		0		1		0
18	25.258	18	43.927	1		0		0		0
19	80.092	19	0	0		1		0		0
20	56.323	20	16.571	1		0		0		0
21	0	21	88.809	0		0		1		0
22	0	22	147.843	0		0		1		0
23	0	23	170.633	0		0		1		0
24	52.29	24	110.548	1		0		0		0
25	101.25	25	157.509	1		0		0		0
26	139.286	26	96.578	1		0		0		0
27	188.711	27	77.313	1		0		0		0
28	160.655	28	53.996	1		0		0		0
29	152.018	29	66.577	1		0		0		0
30	129.615	30	3.33	1		0		0		0
31	104.52	31	0	0		1		0		0
32	73.809	32	4.193	1		0		0		0
33	97.773	33	0	0		1		0		0
34	2.621	34	0	0		1		0		0
35	0	35	9.13	0		0		1		0
36	0	36	99.661	0		0		1		0
37	7.356	37	166.034	1		0		0		0
38	90.882	38	181.665	1		0		0		0
39	97.527	39	93.6	1		0		0		0
40	150.455	40	88.847	1		0		0		0
41	86.425	41	123.582	1		0		0		0
42	68.713	42	44.642	1		0		0		0
43	3.963	43	48.674	1		0		0		0
44	12.418	44	59.321	1		0		0		0
45	114.914	45	78.864	1		0		0		0
46	134.908	46	103.45	1		0		0		0
47	210.227	47	67.571	1		0		0		0
48	227.366	48	0	0		1		0		0
49	255	49	0	0		1		0		0
50	226.362	50	0	0		1		0		0
51	223.278	51	0	0		1		0		0
52	148.62	52	21.595	1		0		0		0
53	154.804	53	34.696	1		0		0		0
54	143.495	54	84.997	1		0		0		0
55	207.003	55	98.346	1		0		0		0
56	179.28	56	160.515	1		0		0		0
57	156.68	57	217.38	1		0		0		0
58	117.146	58	157.05	1		0		0		0
59	115.372	59	131.368	1		0		0		0
60	106.063	60	166.905	1		0		0		0
61	104.853	61	36.938	1		0		0		0
62	104.821	62	62.675	1		0		0		0
63	105.461	63	56.757	1		0		0		0
64	124.452	64	29.978	1		0		0		0
65	148.97	65	0	0		1		0		0
66	88.471	66	0	0		1		0		0
67	72.052	67	10.2	1		0		0		0
68	129.946	68	41.932	1		0		0		0
69	95.518	69	51.857	1		0		0		0
70	119.164	70	81.142	1		0		0		0
71	231.603	71	58.378	1		0		0		0
72	254.587	72	0.488	1		0		0		0
73	242.385	73	0	0		1		0		0
74	236.034	74	0	0		1		0		0
75	239.852	75	0	0		1		0		0
76	238.912	76	0	0		1		0		0
77	170.768	77	0	0		1		0		0
78	34.037	78	44.026	1		0		0		0
79	0	79	8.208	0		0		1		0
80	52.922	80	2.939	1		0		0		0
81	98.931	81	20.098	1		0		0		0
82	159.459	82	46.099	1		0		0		0
83	175.248	83	97.181	1		0		0		0
84	195.736	84	39.871	1		0		0		0
85	255	85	96.235	1		0		0		0
86	255	86	220.867	1		0		0		0
87	251.691	87	178.044	1		0		0		0
88	201.912	88	174.118	1		0		0		0
89	230.471	89	125.123	1		0		0		0
90	114.305	90	72.573	1		0		0		0
91	110.33	91	73.973	1		0		0		0
92	93.252	92	58.782	1		0		0		0
93	129.135	93	140.858	1		0		0		0
94	117.446	94	232.748	1		0		0		0
95	113.813	95	200.52	1		0		0		0
96	51.473	96	151.04	1		0		0		0
97	69.164	97	117.556	1		0		0		0
98	46.949	98	152.613	1		0		0		0
99	107.516	99	218.438	1		0		0		0
100	221.741	100	255	1		0		0		0
101	248.962	101	235.767	1		0		0		0
102	231.417	102	157.448	1		0		0		0
103	194.591	103	175.899	1		0		0		0
104	131.253	104	173.243	1		0		0		0
105	71.577	105	119.274	1		0		0		0
106	131.478	106	116.482	1		0		0		0
107	160.443	107	150.127	1		0		0		0
108	177.286	108	121.433	1		0		0		0
109	187.986	109	109.961	1		0		0		0
110	147.658	110	57.667	1		0		0		0
111	39.933	111	45.344	1		0		0		0
112	0	112	0.477	0		0		1		0
113	0	113	14.129	0		0		1		0
114	3.45	114	0	0		1		0		0
115	94.063	115	124.633	1		0		0		0
116	194.765	116	164.136	1		0		0		0
117	193.504	117	166.837	1		0		0		0
118	196.687	118	99.876	1		0		0		0
119	177.888	119	80.814	1		0		0		0
120	140.616	120	110.058	1		0		0		0
121	149.106	121	22.313	1		0		0		0
122	118.308	122	0	0		1		0		0
123	106.089	123	0	0		1		0		0
124	17.968	124	0	0		1		0		0
125	7.074	125	0	0		1		0		0
126	71.522	126	41.998	1		0		0		0
127	129.995	127	3.959	1		0		0		0
128	82.804	128	27.646	1		0		0		0
129	13.641	129	125.395	1		0		0		0
130	38.219	130	122.118	1		0		0		0
131	173.172	131	105.822	1		0		0		0
132	246.543	132	138.164	1		0		0		0
133	225.107	133	111.099	1		0		0		0
134	228.779	134	76.047	1		0		0		0
135	181.76	135	15.16	1		0		0		0
136	38.124	136	0	0		1		0		0
137	0	137	0	0		0		0		1
138	0	138	0	0		0		0		1
139	0	139	0	0		0		0		1
140	0	140	0	0		0		0		1
141	0	141	51.362	0		0		1		0
142	0	142	45.05	0		0		1		0
143	0	143	0	0		0		0		1
144	33.909	144	20.139	1		0		0		0
145	66.001	145	20.344	1		0		0		0
146	42.111	146	31.076	1		0		0		0
147	0	147	49.958	0		0		1		0
148	0	148	18.471	0		0		1		0
149	0	149	0	0		0		0		1
150	0	150	0	0		0		0		1
151	0	151	4.207	0		0		1		0
152	0	152	51.693	0		0		1		0
153	0	153	3.636	0		0		1		0
154	0	154	0	0		0		0		1
155	86.191	155	0	0		1		0		0
156	125.495	156	31.742	1		0		0		0
157	107.057	157	101.748	1		0		0		0
158	90.907	158	15.29	1		0		0		0
159	173.091	159	8.196	1		0		0		0
160	204.74	160	80.627	1		0		0		0
161	61.064	161	93.393	1		0		0		0
162	62.031	162	142.794	1		0		0		0
163	92.637	163	220.92	1		0		0		0
164	50.404	164	244.195	1		0		0		0
165	2.935	165	189.277	1		0		0		0
166	9.919	166	104.728	1		0		0		0
167	102.292	167	181.401	1		0		0		0
168	177.113	168	190.404	1		0		0		0
169	182.892	169	179.722	1		0		0		0
170	180.574	170	176.819	1		0		0		0
171	210.272	171	142.402	1		0		0		0
172	202.999	172	120.52	1		0		0		0
173	189.419	173	126.705	1		0		0		0
174	182.265	174	174.545	1		0		0		0
175	227.97	175	161.268	1		0		0		0
176	251.571	176	184.299	1		0		0		0
177	196.336	177	175.445	1		0		0		0
178	240.405	178	176.203	1		0		0		0
179	242.714	179	207.586	1		0		0		0
180	255	180	145.054	1		0		0		0
181	254.538	181	96.201	1		0		0		0
182	217.197	182	168.72	1		0		0		0
183	134.828	183	126.715	1		0		0		0
184	153.775	184	156.868	1		0		0		0
185	114.311	185	132.892	1		0		0		0
186	114.157	186	174.79	1		0		0		0
187	118.423	187	156.254	1		0		0		0
188	114.635	188	182.179	1		0		0		0
189	119.716	189	154.613	1		0		0		0
190	114.71	190	197.142	1		0		0		0
191	6.128	191	195.407	1		0		0		0
192	97.918	192	146.102	1		0		0		0
193	128.105	193	212.333	1		0		0		0
194	153.648	194	185.285	1		0		0		0
195	144.082	195	181.039	1		0		0		0
196	122.794	196	193.28	1		0		0		0
197	80.855	197	203.01	1		0		0		0
198	63.064	198	97.523	1		0		0		0
199	148.11	199	171.204	1		0		0		0
200	144.685	200	225.207	1		0		0		0
201	130.184	201	163.39	1		0		0		0
202	134.732	202	158.641	1		0		0		0
203	185.024	203	174.614	1		0		0		0
204	231.988	204	199.379	1		0		0		0
205	240.828	205	138.111	1		0		0		0
206	190.299	206	111.484	1		0		0		0
207	175.318	207	143.323	1		0		0		0
208	146.82	208	173.296	1		0		0		0
209	159.795	209	84.543	1		0		0		0
210	84.213	210	111.629	1		0		0		0
211	180.207	211	71.058	1		0		0		0
212	204.232	212	66.495	1		0		0		0
213	239.325	213	60.04	1		0		0		0
214	197.88	214	41.058	1		0		0		0
215	180.782	215	71.812	1		0		0		0
216	201.748	216	66.953	1		0		0		0
217	230.759	217	35.71	1		0		0		0
218	188.333	218	0	0		1		0		0
219	181.941	219	74.8	1		0		0		0
220	185.043	220	122.54	1		0		0		0
221	207.524	221	143.226	1		0		0		0
222	186.227	222	79.944	1		0		0		0
223	221.269	223	137.733	1		0		0		0
224	248.976	224	131.044	1		0		0		0
225	242.482	225	63.728	1		0		0		0
226	244.414	226	59.501	1		0		0		0
227	214.458	227	125.378	1		0		0		0
228	220.228	228	152.145	1		0		0		0
229	182.527	229	154.532	1		0		0		0
230	178.398	230	186.3	1		0		0		0
231	185.868	231	152.727	1		0		0		0
232	230.885	232	159.358	1		0		0		0
233	239.522	233	110.406	1		0		0		0
234	231.805	234	172.305	1		0		0		0
235	212.779	235	191.396	1		0		0		0
236	224.283	236	118.841	1		0		0		0
237	177.102	237	109.543	1		0		0		0
238	112.595	238	127.893	1		0		0		0
239	57.434	239	185.724	1		0		0		0
240	110.023	240	79.009	1		0		0		0
241	143.855	241	110.768	1		0		0		0
242	191.481	242	73.988	1		0		0		0
243	191.266	243	60.658	1		0		0		0
244	224.098	244	102.337	1		0		0		0
245	181.69	245	123.98	1		0		0		0
246	200.584	246	158.573	1		0		0		0
247	244.156	247	149.425	1		0		0		0
248	212.05	248	173.206	1		0		0		0
249	196.923	249	149.101	1		0		0		0
250	226.816	250	143.94	1		0		0		0
251	224.921	251	153.887	1		0		0		0
252	222.922	252	68.689	1		0		0		0
253	200.8	253	106.722	1		0		0		0
254	253.26	254	120.975	1		0		0		0
255	192.849	255	176.58	1		0		0		0
256	161.524	256	179.633	1		0		0		0
257	210.633	257	189.102	1		0		0		0
258	255	258	71.199	1		0		0		0
259	247.297	259	112.014	1		0		0		0
260	241.034	260	67.47	1		0		0		0
261	225.633	261	89.824	1		0		0		0
262	191.651	262	162.214	1		0		0		0
263	170.31	263	157.376	1		0		0		0
264	163.43	264	115.036	1		0		0		0
265	150.932	265	159.034	1		0		0		0
266	164.714	266	103.048	1		0		0		0
267	194.344	267	137.449	1		0		0		0
268	169.504	268	126.669	1		0		0		0
269	121.99	269	44.038	1		0		0		0
270	116.56	270	0	0		1		0		0
271	144.187	271	0	0		1		0		0
272	212.983	272	0	0		1		0		0
273	184.452	273	0	0		1		0		0
274	168.748	274	0	0		1		0		0
275	189.171	275	0	0		1		0		0
276	206.27	276	0	0		1		0		0
277	202.345	277	0	0		1		0		0
278	241.573	278	1.265	1		0		0		0
279	232.795	279	90.28	1		0		0		0
280	214.177	280	97.517	1		0		0		0
281	192.326	281	113.731	1		0		0		0
282	183.843	282	128.699	1		0		0		0
283	171.649	283	154.074	1		0		0		0
284	149.835	284	168.758	1		0		0		0
285	197.685	285	112.248	1		0		0		0
286	234.55	286	63.312	1		0		0		0
287	233.045	287	142.468	1		0		0		0
288	245.307	288	122.418	1		0		0		0
289	230.89	289	40.332	1		0		0		0
290	255	290	0	0		1		0		0
291	233.019	291	0	0		1		0		0
292	253.1	292	0	0		1		0		0
293	238.073	293	13.957	1		0		0		0
294	252.763	294	57.178	1		0		0		0
295	244.178	295	57.158	1		0		0		0
296	228.526	296	23.174	1		0		0		0
297	220.231	297	0	0		1		0		0
298	237.804	298	0	0		1		0		0
299	182.033	299	0	0		1		0		0
300	177.796	300	8.914	1		0		0		0
301	213.478	301	57.43	1		0		0		0
302	160.016	302	56.399	1		0		0		0
303	119.498	303	110.59	1		0		0		0
304	166.057	304	114.184	1		0		0		0
305	166.865	305	116.188	1		0		0		0
306	179.723	306	113.221	1		0		0		0
307	172.786	307	185.735	1		0		0		0
308	204.546	308	153.272	1		0		0		0
309	230.473	309	111.902	1		0		0		0
310	246.187	310	59.058	1		0		0		0
311	234.314	311	114.215	1		0		0		0
312	174.44	312	133.208	1		0		0		0
313	219.538	313	134.678	1		0		0		0
314	172.087	314	218.181	1		0		0		0
315	166.564	315	223.984	1		0		0		0
316	117.982	316	118.131	1		0		0		0
317	110.111	317	147.604	1		0		0		0
318	118.618	318	190.927	1		0		0		0
319	212.746	319	253.084	1		0		0		0
320	226.673	320	216.628	1		0		0		0
321	197.823	321	168.221	1		0		0		0
322	208.742	322	107.303	1		0		0		0
323	210.15	323	57.499	1		0		0		0
324	167.868	324	72.011	1		0		0		0
325	120.788	325	159.112	1		0		0		0
326	161.035	326	115.504	1		0		0		0
327	114.737	327	112.524	1		0		0		0
328	117.272	328	159.302	1		0		0		0
329	110.756	329	145.263	1		0		0		0
330	157.447	330	96.404	1		0		0		0
331	189.385	331	82.617	1		0		0		0
332	143.545	332	96.325	1		0		0		0
333	137.828	333	5.778	1		0		0		0
334	154.298	334	0	0		1		0		0
335	164.176	335	0	0		1		0		0
336	121.487	336	60.712	1		0		0		0
337	140.393	337	108.899	1		0		0		0
338	160.346	338	67.569	1		0		0		0
339	102.513	339	109.253	1		0		0		0
340	194.266	340	54.993	1		0		0		0
341	191.429	341	54.962	1		0		0		0
342	162.402	342	50.188	1		0		0		0
343	224.995	343	36.489	1		0		0		0
344	189.39	344	75.767	1		0		0		0
345	137.441	345	65.796	1		0		0		0
346	56.618	346	84.69	1		0		0		0
347	4.484	347	137.725	1		0		0		0
348	49.437	348	70.348	1		0		0		0
349	113.097	349	101.635	1		0		0		0
350	113.978	350	156.127	1		0		0		0
351	160.928	351	120.023	1		0		0		0
352	194.03	352	150.433	1		0		0		0
353	168.005	353	113.343	1		0		0		0
354	191.822	354	109.293	1		0		0		0
355	175.399	355	151.545	1		0		0		0
356	181.688	356	119.745	1		0		0		0
357	255	357	73.855	1		0		0		0
358	228.745	358	137.386	1		0		0		0
359	166.061	359	200.335	1		0		0		0
360	167.317	360	180.801	1		0		0		0
361	148.71	361	218.896	1		0		0		0
362	119.265	362	107.427	1		0		0		0
363	115.604	363	114.519	1		0		0		0
364	227.15	364	170.743	1		0		0		0
365	218.339	365	148.942	1		0		0		0
366	150.262	366	181.306	1		0		0		0
367	143.658	367	117.365	1		0		0		0
368	176.419	368	139.456	1		0		0		0
369	180.524	369	54.583	1		0		0		0
370	218.366	370	84.2	1		0		0		0
371	159.617	371	73.934	1		0		0		0
372	92.071	372	84.746	1		0		0		0
373	86.478	373	52.656	1		0		0		0
374	103.593	374	0.999	1		0		0		0
375	85.495	375	0	0		1		0		0
376	192.768	376	0	0		1		0		0
377	200.971	377	0	0		1		0		0
378	113.415	378	0	0		1		0		0
379	158.867	379	0	0		1		0		0
380	123.269	380	0	0		1		0		0
381	142.346	381	36.769	1		0		0		0
382	125.999	382	138.106	1		0		0		0
383	151.773	383	184.295	1		0		0		0
384	182.601	384	162.143	1		0		0		0
385	197.853	385	119.693	1		0		0		0
386	225.448	386	73.001	1		0		0		0
387	233.264	387	0.273	1		0		0		0
388	219.731	388	67.674	1		0		0		0
389	231.681	389	136.15	1		0		0		0
390	217.723	390	90.285	1		0		0		0
391	168.842	391	12.173	1		0		0		0
392	190.247	392	103.777	1		0		0		0
393	148.085	393	41.996	1		0		0		0
394	82.358	394	27.659	1		0		0		0
395	0	395	80.398	0		0		1		0
396	0	396	153.939	0		0		1		0
397	88.445	397	255	1		0		0		0
398	151.22	398	220.627	1		0		0		0
399	216.044	399	155.946	1		0		0		0
400	255	400	140.956	1		0		0		0
401	230.493	401	120.76	1		0		0		0
402	243.223	402	59.077	1		0		0		0
403	251.965	403	73.393	1		0		0		0
404	255	404	1.281	1		0		0		0
405	232.089	405	0	0		1		0		0
406	212.955	406	20.18	1		0		0		0
407	218.714	407	60.071	1		0		0		0
408	188.055	408	110.054	1		0		0		0
409	219.695	409	119.5	1		0		0		0
410	214.846	410	138.975	1		0		0		0
411	229.696	411	132.428	1		0		0		0
412	219.267	412	140.812	1		0		0		0
413	235.207	413	94.531	1		0		0		0
414	227.813	414	115.856	1		0		0		0
415	205.751	415	109.327	1		0		0		0
416	218.432	416	71.295	1		0		0		0
417	218.215	417	0.258	1		0		0		0
418	209.771	418	17.206	1		0		0		0
419	168.466	419	79.657	1		0		0		0
420	193.635	420	3.524	1		0		0		0
421	215.157	421	0	0		1		0		0
422	206.792	422	0	0		1		0		0
423	179.592	423	0	0		1		0		0
424	164.817	424	32.204	1		0		0		0
425	46.008	425	59.577	1		0		0		0

## Sheet: Fiber_8
cCENH3		TCAST		cCENH3/TCAST overlap		cCENH3 without TCAST		TCAST without cCENH3		without any signal		total pixels	cCENH3 coverage	TCAST coverage
0	0	0	216.566	0	839	0	61	1	91	0	5	996	0.903614	0.933735
1	12.522	1	197.671	1	0.842369	0	0.061245	0	0.0913655	0	0.00502008
2	15.395	2	196.85	1		0		0		0
3	106.549	3	196.899	1		0		0		0
4	195.744	4	182.632	1		0		0		0
5	224.762	5	201.828	1		0		0		0
6	233.507	6	204.181	1		0		0		0
7	211.622	7	200.739	1		0		0		0
8	186.754	8	154.355	1		0		0		0
9	122.407	9	155.025	1		0		0		0
10	76.986	10	142.852	1		0		0		0
11	21.039	11	130.082	1		0		0		0														scale bar = 10 μm
12	20.277	12	139.228	1		0		0		0
13	38.043	13	193.733	1		0		0		0
14	43.113	14	212.137	1		0		0		0
15	71.414	15	206.738	1		0		0		0
16	48.61	16	213.523	1		0		0		0
17	70.108	17	223.391	1		0		0		0
18	108.862	18	216.115	1		0		0		0
19	184.181	19	209.604	1		0		0		0
20	197.17	20	203.092	1		0		0		0
21	211.3	21	195.377	1		0		0		0
22	216.612	22	178.463	1		0		0		0
23	220.797	23	174.085	1		0		0		0
24	218.028	24	180.614	1		0		0		0
25	230.699	25	188.864	1		0		0		0
26	219.945	26	218.612	1		0		0		0
27	241.008	27	224.278	1		0		0		0
28	255	28	205.619	1		0		0		0
29	255	29	209.433	1		0		0		0
30	251.249	30	230.217	1		0		0		0
31	248.105	31	223.698	1		0		0		0
32	247.179	32	230.111	1		0		0		0
33	174.524	33	198.519	1		0		0		0
34	156.35	34	195.431	1		0		0		0
35	127.622	35	194.226	1		0		0		0
36	91.799	36	181.984	1		0		0		0
37	47.359	37	186.314	1		0		0		0
38	12.31	38	173.23	1		0		0		0
39	0	39	157.164	0		0		1		0
40	0	40	155.709	0		0		1		0
41	2.954	41	177.679	1		0		0		0
42	39.076	42	188.508	1		0		0		0
43	147.57	43	198.868	1		0		0		0
44	159.488	44	229.925	1		0		0		0
45	182.518	45	223.39	1		0		0		0
46	184.163	46	207.326	1		0		0		0
47	213.462	47	201.731	1		0		0		0
48	216.208	48	221.505	1		0		0		0
49	205.076	49	229.862	1		0		0		0
50	231.997	50	210.956	1		0		0		0
51	254.834	51	219.436	1		0		0		0
52	244.101	52	194.005	1		0		0		0
53	221.404	53	176.822	1		0		0		0
54	195.554	54	159.625	1		0		0		0
55	226.605	55	166.069	1		0		0		0
56	243.582	56	165.949	1		0		0		0
57	226.941	57	166.728	1		0		0		0
58	247.949	58	174.003	1		0		0		0
59	255	59	183.635	1		0		0		0
60	237.355	60	176.134	1		0		0		0
61	187.26	61	170.38	1		0		0		0
62	202.514	62	170.253	1		0		0		0
63	213.44	63	146.542	1		0		0		0
64	203.887	64	82.046	1		0		0		0
65	197.17	65	63.987	1		0		0		0
66	176.345	66	56.462	1		0		0		0
67	170.756	67	48.885	1		0		0		0
68	108.489	68	61.617	1		0		0		0
69	112.641	69	81.74	1		0		0		0
70	114.13	70	72.63	1		0		0		0
71	77.098	71	87.73	1		0		0		0
72	82.557	72	174.001	1		0		0		0
73	35.553	73	248.442	1		0		0		0
74	16.729	74	248.89	1		0		0		0
75	1.424	75	197.057	1		0		0		0
76	0	76	165.024	0		0		1		0
77	0	77	153.97	0		0		1		0
78	0	78	125.69	0		0		1		0
79	0	79	91.204	0		0		1		0
80	0	80	105.635	0		0		1		0
81	0	81	153.53	0		0		1		0
82	0	82	167.622	0		0		1		0
83	0	83	135.145	0		0		1		0
84	0	84	123.278	0		0		1		0
85	0	85	116.629	0		0		1		0
86	0	86	109.41	0		0		1		0
87	0	87	129.061	0		0		1		0
88	0	88	153.474	0		0		1		0
89	0	89	129.463	0		0		1		0
90	0	90	112.997	0		0		1		0
91	0	91	102.99	0		0		1		0
92	0	92	124.71	0		0		1		0
93	0	93	133.16	0		0		1		0
94	0	94	130.707	0		0		1		0
95	0	95	136.839	0		0		1		0
96	0	96	170.879	0		0		1		0
97	0	97	180.193	0		0		1		0
98	23.104	98	199.041	1		0		0		0
99	13.574	99	210.259	1		0		0		0
100	0	100	243.97	0		0		1		0
101	0	101	255	0		0		1		0
102	0	102	247.717	0		0		1		0
103	0	103	224.086	0		0		1		0
104	0	104	214.451	0		0		1		0
105	23.499	105	207.723	1		0		0		0
106	59.416	106	204.421	1		0		0		0
107	90.894	107	213.327	1		0		0		0
108	64.744	108	223.236	1		0		0		0
109	65.837	109	229.247	1		0		0		0
110	63.091	110	202.203	1		0		0		0
111	84.987	111	218.461	1		0		0		0
112	47.252	112	235.708	1		0		0		0
113	21.409	113	247.199	1		0		0		0
114	7.527	114	249.372	1		0		0		0
115	13.611	115	212.733	1		0		0		0
116	4.779	116	217.518	1		0		0		0
117	0	117	218.579	0		0		1		0
118	0	118	211.184	0		0		1		0
119	0	119	193.097	0		0		1		0
120	0	120	190.317	0		0		1		0
121	0	121	197.907	0		0		1		0
122	0.299	122	237.636	1		0		0		0
123	29.417	123	255	1		0		0		0
124	68.13	124	255	1		0		0		0
125	118.953	125	255	1		0		0		0
126	163.627	126	255	1		0		0		0
127	186.534	127	255	1		0		0		0
128	133.178	128	255	1		0		0		0
129	129.814	129	254.12	1		0		0		0
130	79.619	130	255	1		0		0		0
131	68.019	131	255	1		0		0		0
132	47.897	132	255	1		0		0		0
133	25.907	133	255	1		0		0		0
134	16.545	134	255	1		0		0		0
135	0	135	255	0		0		1		0
136	0	136	255	0		0		1		0
137	0	137	255	0		0		1		0
138	5.333	138	255	1		0		0		0
139	34.239	139	255	1		0		0		0
140	27.904	140	255	1		0		0		0
141	106.324	141	255	1		0		0		0
142	131.852	142	255	1		0		0		0
143	144.767	143	255	1		0		0		0
144	182.612	144	255	1		0		0		0
145	177.929	145	251.411	1		0		0		0
146	186.511	146	227.516	1		0		0		0
147	175.801	147	218.446	1		0		0		0
148	176.378	148	243.754	1		0		0		0
149	172.389	149	243.187	1		0		0		0
150	198.798	150	218.834	1		0		0		0
151	212.824	151	210.509	1		0		0		0
152	190.146	152	221.049	1		0		0		0
153	186.755	153	213.759	1		0		0		0
154	194.551	154	199.847	1		0		0		0
155	209.328	155	198.349	1		0		0		0
156	198.683	156	204.423	1		0		0		0
157	223.805	157	218.086	1		0		0		0
158	230.92	158	214.661	1		0		0		0
159	225.413	159	211.977	1		0		0		0
160	224.266	160	206.229	1		0		0		0
161	193.183	161	219.397	1		0		0		0
162	188.347	162	252.901	1		0		0		0
163	148.419	163	255	1		0		0		0
164	160.328	164	254.786	1		0		0		0
165	175.194	165	255	1		0		0		0
166	164.451	166	255	1		0		0		0
167	138.617	167	254.33	1		0		0		0
168	180.213	168	249.493	1		0		0		0
169	193.593	169	255	1		0		0		0
170	138.963	170	255	1		0		0		0
171	137.942	171	253.705	1		0		0		0
172	115.147	172	240.43	1		0		0		0
173	143.609	173	251.054	1		0		0		0
174	182.255	174	254.49	1		0		0		0
175	165.732	175	255	1		0		0		0
176	151.414	176	255	1		0		0		0
177	123.118	177	255	1		0		0		0
178	84.274	178	255	1		0		0		0
179	23.184	179	255	1		0		0		0
180	55.053	180	255	1		0		0		0
181	93.685	181	255	1		0		0		0
182	50.7	182	255	1		0		0		0
183	32.059	183	255	1		0		0		0
184	30.994	184	255	1		0		0		0
185	159.753	185	255	1		0		0		0
186	244.626	186	255	1		0		0		0
187	225.667	187	255	1		0		0		0
188	233.63	188	255	1		0		0		0
189	238.149	189	255	1		0		0		0
190	248.663	190	255	1		0		0		0
191	217.39	191	255	1		0		0		0
192	170.925	192	255	1		0		0		0
193	173.114	193	255	1		0		0		0
194	136.597	194	255	1		0		0		0
195	65.257	195	255	1		0		0		0
196	113.589	196	238.884	1		0		0		0
197	115.05	197	173.919	1		0		0		0
198	127.147	198	151.922	1		0		0		0
199	181.367	199	118.027	1		0		0		0
200	185.28	200	121.459	1		0		0		0
201	112.853	201	118.726	1		0		0		0
202	120.336	202	123.335	1		0		0		0
203	176.66	203	172.164	1		0		0		0
204	202.552	204	238.297	1		0		0		0
205	162.578	205	241.524	1		0		0		0
206	168.791	206	247.879	1		0		0		0
207	155.729	207	254.561	1		0		0		0
208	132.964	208	255	1		0		0		0
209	78.211	209	255	1		0		0		0
210	79.35	210	255	1		0		0		0
211	33.519	211	255	1		0		0		0
212	14.851	212	255	1		0		0		0
213	11.67	213	255	1		0		0		0
214	54.404	214	255	1		0		0		0
215	85.877	215	255	1		0		0		0
216	121.371	216	251.719	1		0		0		0
217	155.192	217	219.58	1		0		0		0
218	173.805	218	222.276	1		0		0		0
219	180.152	219	254.333	1		0		0		0
220	181.45	220	255	1		0		0		0
221	173.651	221	255	1		0		0		0
222	162.89	222	255	1		0		0		0
223	159.657	223	255	1		0		0		0
224	190.217	224	255	1		0		0		0
225	136.344	225	255	1		0		0		0
226	165.335	226	255	1		0		0		0
227	221.24	227	254.771	1		0		0		0
228	171.68	228	255	1		0		0		0
229	195.241	229	255	1		0		0		0
230	187.951	230	255	1		0		0		0
231	188.573	231	255	1		0		0		0
232	186.015	232	255	1		0		0		0
233	182.981	233	255	1		0		0		0
234	182.114	234	255	1		0		0		0
235	169.997	235	255	1		0		0		0
236	155.809	236	249.41	1		0		0		0
237	148.267	237	212.239	1		0		0		0
238	123.902	238	199.278	1		0		0		0
239	123.025	239	212.842	1		0		0		0
240	111.399	240	183.152	1		0		0		0
241	70.821	241	159.65	1		0		0		0
242	55.503	242	152.777	1		0		0		0
243	43.497	243	149.182	1		0		0		0
244	35.788	244	166.604	1		0		0		0
245	67.55	245	181.657	1		0		0		0
246	114.024	246	201.871	1		0		0		0
247	94.77	247	248.049	1		0		0		0
248	56.354	248	255	1		0		0		0
249	39.341	249	255	1		0		0		0
250	76.729	250	255	1		0		0		0
251	109.323	251	255	1		0		0		0
252	128.399	252	255	1		0		0		0
253	68.598	253	255	1		0		0		0
254	33.436	254	255	1		0		0		0
255	46.116	255	255	1		0		0		0
256	76.166	256	255	1		0		0		0
257	71.444	257	255	1		0		0		0
258	37.725	258	253.812	1		0		0		0
259	9.364	259	255	1		0		0		0
260	5.578	260	247.197	1		0		0		0
261	20.711	261	225.499	1		0		0		0
262	38.825	262	252.818	1		0		0		0
263	85.4	263	255	1		0		0		0
264	169.507	264	254.868	1		0		0		0
265	211.495	265	255	1		0		0		0
266	208.894	266	255	1		0		0		0
267	238.439	267	253.937	1		0		0		0
268	234.188	268	248.167	1		0		0		0
269	214.931	269	250.683	1		0		0		0
270	209.164	270	254.245	1		0		0		0
271	228.978	271	255	1		0		0		0
272	214.185	272	255	1		0		0		0
273	213.727	273	236.925	1		0		0		0
274	182.911	274	243.046	1		0		0		0
275	216.219	275	249.241	1		0		0		0
276	193.198	276	251.24	1		0		0		0
277	175.821	277	244.854	1		0		0		0
278	218.298	278	238.465	1		0		0		0
279	241.087	279	230.904	1		0		0		0
280	255	280	224.503	1		0		0		0
281	250.434	281	233.548	1		0		0		0
282	241.244	282	250.259	1		0		0		0
283	237.515	283	255	1		0		0		0
284	220.63	284	255	1		0		0		0
285	252.728	285	255	1		0		0		0
286	255	286	255	1		0		0		0
287	255	287	254.764	1		0		0		0
288	255	288	255	1		0		0		0
289	255	289	252.87	1		0		0		0
290	255	290	253.964	1		0		0		0
291	249.862	291	255	1		0		0		0
292	247.187	292	255	1		0		0		0
293	252.815	293	251.167	1		0		0		0
294	253.368	294	244.673	1		0		0		0
295	216.841	295	238.173	1		0		0		0
296	222.446	296	230.459	1		0		0		0
297	251.701	297	223.942	1		0		0		0
298	241.753	298	225.759	1		0		0		0
299	226.671	299	229.108	1		0		0		0
300	224.862	300	227.005	1		0		0		0
301	215.633	301	234.251	1		0		0		0
302	184.339	302	227.707	1		0		0		0
303	182.961	303	222.841	1		0		0		0
304	156.665	304	232.821	1		0		0		0
305	128.405	305	226.263	1		0		0		0
306	127.393	306	236.411	1		0		0		0
307	123.571	307	242.537	1		0		0		0
308	40.34	308	230.304	1		0		0		0
309	9.796	309	199.818	1		0		0		0
310	0	310	225.545	0		0		1		0
311	0	311	207.006	0		0		1		0
312	0	312	213.285	0		0		1		0
313	0	313	224.994	0		0		1		0
314	0	314	241.168	0		0		1		0
315	0	315	233.362	0		0		1		0
316	3.347	316	228.992	1		0		0		0
317	25.23	317	239.035	1		0		0		0
318	8.103	318	232.222	1		0		0		0
319	0	319	241.933	0		0		1		0
320	0	320	238.052	0		0		1		0
321	0	321	230.213	0		0		1		0
322	0	322	223.61	0		0		1		0
323	16.011	323	238.932	1		0		0		0
324	1.494	324	248.068	1		0		0		0
325	16.457	325	231.35	1		0		0		0
326	47.96	326	226.231	1		0		0		0
327	53.422	327	226.998	1		0		0		0
328	25.196	328	227.087	1		0		0		0
329	1.807	329	231.985	1		0		0		0
330	0	330	217.342	0		0		1		0
331	14.68	331	205.418	1		0		0		0
332	3.547	332	203.536	1		0		0		0
333	0	333	202.195	0		0		1		0
334	15.012	334	209.23	1		0		0		0
335	2.679	335	228.331	1		0		0		0
336	0	336	234.785	0		0		1		0
337	4.933	337	233.543	1		0		0		0
338	13.453	338	237.441	1		0		0		0
339	8.003	339	239.875	1		0		0		0
340	24.847	340	218.536	1		0		0		0
341	60.216	341	205.905	1		0		0		0
342	58.805	342	220.44	1		0		0		0
343	33.53	343	219.222	1		0		0		0
344	64.539	344	205.737	1		0		0		0
345	25.531	345	196.912	1		0		0		0
346	53.413	346	195.323	1		0		0		0
347	115.753	347	171.031	1		0		0		0
348	167.182	348	200.343	1		0		0		0
349	173.748	349	232.304	1		0		0		0
350	203.688	350	224.03	1		0		0		0
351	191.85	351	209.255	1		0		0		0
352	125.104	352	192.957	1		0		0		0
353	73.48	353	161.785	1		0		0		0
354	55.81	354	216.257	1		0		0		0
355	22.13	355	255	1		0		0		0
356	113.554	356	238.036	1		0		0		0
357	181.707	357	234.882	1		0		0		0
358	205.73	358	234.887	1		0		0		0
359	207.237	359	241.345	1		0		0		0
360	199.624	360	236.951	1		0		0		0
361	227.486	361	230.863	1		0		0		0
362	218.862	362	242.114	1		0		0		0
363	210.759	363	244.487	1		0		0		0
364	204.333	364	237.63	1		0		0		0
365	192.292	365	242.037	1		0		0		0
366	193.719	366	242.753	1		0		0		0
367	166.044	367	220.197	1		0		0		0
368	158.423	368	224.231	1		0		0		0
369	171.22	369	197.312	1		0		0		0
370	143.024	370	166.329	1		0		0		0
371	118.713	371	141.532	1		0		0		0
372	136.813	372	136.45	1		0		0		0
373	150.355	373	137.871	1		0		0		0
374	201.123	374	102.45	1		0		0		0
375	196.375	375	113.447	1		0		0		0
376	173.533	376	98.634	1		0		0		0
377	213.447	377	117.526	1		0		0		0
378	254.439	378	141.447	1		0		0		0
379	251.567	379	166.338	1		0		0		0
380	246.693	380	181.835	1		0		0		0
381	229.385	381	220.357	1		0		0		0
382	202.505	382	244.428	1		0		0		0
383	222.201	383	251.052	1		0		0		0
384	227.47	384	240.566	1		0		0		0
385	239.908	385	233.037	1		0		0		0
386	231.916	386	232.302	1		0		0		0
387	224.407	387	218.421	1		0		0		0
388	239.604	388	234.482	1		0		0		0
389	251.992	389	251.612	1		0		0		0
390	249.66	390	255	1		0		0		0
391	241.967	391	251.702	1		0		0		0
392	241.199	392	234.469	1		0		0		0
393	244.682	393	244.523	1		0		0		0
394	221.045	394	246.449	1		0		0		0
395	216.925	395	252.049	1		0		0		0
396	227.267	396	255	1		0		0		0
397	222.179	397	254.827	1		0		0		0
398	210.951	398	249.563	1		0		0		0
399	209.607	399	255	1		0		0		0
400	216.287	400	255	1		0		0		0
401	221.454	401	255	1		0		0		0
402	196.089	402	255	1		0		0		0
403	189.514	403	255	1		0		0		0
404	198.262	404	244.936	1		0		0		0
405	201.016	405	207.582	1		0		0		0
406	201.752	406	190.913	1		0		0		0
407	200.654	407	200.839	1		0		0		0
408	193.241	408	215.242	1		0		0		0
409	183.906	409	210.273	1		0		0		0
410	174.874	410	218.047	1		0		0		0
411	168.259	411	210.616	1		0		0		0
412	166.5	412	217.755	1		0		0		0
413	176.591	413	241.03	1		0		0		0
414	190.799	414	255	1		0		0		0
415	207.353	415	248.112	1		0		0		0
416	226.998	416	253.033	1		0		0		0
417	227.667	417	255	1		0		0		0
418	249.659	418	255	1		0		0		0
419	226.567	419	238.671	1		0		0		0
420	216.344	420	248.894	1		0		0		0
421	238.961	421	253.158	1		0		0		0
422	222.673	422	249.378	1		0		0		0
423	217.31	423	227.251	1		0		0		0
424	235.022	424	218.958	1		0		0		0
425	236.322	425	221.425	1		0		0		0
426	237.313	426	243.891	1		0		0		0
427	174.884	427	236.091	1		0		0		0
428	142.228	428	242.473	1		0		0		0
429	139.312	429	249.193	1		0		0		0
430	137.931	430	255	1		0		0		0
431	146.582	431	255	1		0		0		0
432	100.465	432	252.635	1		0		0		0
433	85.892	433	237.848	1		0		0		0
434	81.186	434	215.768	1		0		0		0
435	92.804	435	222.324	1		0		0		0
436	87.537	436	226.742	1		0		0		0
437	65.709	437	193.401	1		0		0		0
438	22.548	438	187.7	1		0		0		0
439	0	439	193.908	0		0		1		0
440	0	440	200.346	0		0		1		0
441	0	441	195.121	0		0		1		0
442	13.02	442	206.084	1		0		0		0
443	58.289	443	212.578	1		0		0		0
444	48.923	444	187.369	1		0		0		0
445	51.866	445	180.436	1		0		0		0
446	13.37	446	224.879	1		0		0		0
447	13.757	447	235.921	1		0		0		0
448	0	448	212.519	0		0		1		0
449	13.472	449	188.749	1		0		0		0
450	4.932	450	176.839	1		0		0		0
451	0	451	191.936	0		0		1		0
452	0	452	225.013	0		0		1		0
453	0	453	245.404	0		0		1		0
454	0	454	234.862	0		0		1		0
455	0	455	227.855	0		0		1		0
456	1.595	456	229.299	1		0		0		0
457	25.772	457	225.407	1		0		0		0
458	61.062	458	215.858	1		0		0		0
459	57.616	459	211.461	1		0		0		0
460	96.352	460	213.49	1		0		0		0
461	146.904	461	223.264	1		0		0		0
462	140.038	462	222.412	1		0		0		0
463	118.998	463	176.686	1		0		0		0
464	107.369	464	152.896	1		0		0		0
465	59.911	465	120.028	1		0		0		0
466	51.777	466	132.743	1		0		0		0
467	50.169	467	178.379	1		0		0		0
468	32.585	468	172.594	1		0		0		0
469	5.146	469	149.373	1		0		0		0
470	58.639	470	158.776	1		0		0		0
471	103.565	471	174.346	1		0		0		0
472	117.963	472	186.199	1		0		0		0
473	133.7	473	196.208	1		0		0		0
474	181.722	474	204.993	1		0		0		0
475	205.785	475	202.122	1		0		0		0
476	198.282	476	194.122	1		0		0		0
477	215.908	477	187.407	1		0		0		0
478	238.71	478	200.313	1		0		0		0
479	241.988	479	213.389	1		0		0		0
480	250.895	480	223.35	1		0		0		0
481	230.418	481	216.716	1		0		0		0
482	216.849	482	225.76	1		0		0		0
483	212.745	483	232.382	1		0		0		0
484	191.461	484	238.326	1		0		0		0
485	213.265	485	241.516	1		0		0		0
486	222.845	486	227.186	1		0		0		0
487	228.789	487	233.723	1		0		0		0
488	220.313	488	244.143	1		0		0		0
489	224.039	489	252.091	1		0		0		0
490	215.538	490	249.075	1		0		0		0
491	207.011	491	225.701	1		0		0		0
492	174.171	492	216.766	1		0		0		0
493	150.329	493	227.785	1		0		0		0
494	157.563	494	221.92	1		0		0		0
495	160.468	495	214.003	1		0		0		0
496	168.886	496	208.27	1		0		0		0
497	127.169	497	219.607	1		0		0		0
498	80.89	498	209.497	1		0		0		0
499	82.108	499	158.489	1		0		0		0
500	128.353	500	186.109	1		0		0		0
501	164.564	501	246.891	1		0		0		0
502	191.025	502	242.853	1		0		0		0
503	170.634	503	234.981	1		0		0		0
504	181.762	504	229.898	1		0		0		0
505	158.884	505	232.752	1		0		0		0
506	160.605	506	180.861	1		0		0		0
507	176.475	507	119.485	1		0		0		0
508	188.312	508	83.71	1		0		0		0
509	211.751	509	97.224	1		0		0		0
510	222.127	510	97.813	1		0		0		0
511	183.534	511	80.682	1		0		0		0
512	199.819	512	81.106	1		0		0		0
513	194.89	513	118.487	1		0		0		0
514	183.564	514	148.384	1		0		0		0
515	175.663	515	173.774	1		0		0		0
516	160.664	516	188.273	1		0		0		0
517	131.357	517	219.268	1		0		0		0
518	142.554	518	245.85	1		0		0		0
519	138.47	519	252.747	1		0		0		0
520	166.77	520	236.319	1		0		0		0
521	193.976	521	249.927	1		0		0		0
522	198.044	522	255	1		0		0		0
523	208.52	523	255	1		0		0		0
524	123.97	524	255	1		0		0		0
525	91.474	525	255	1		0		0		0
526	84.577	526	249.27	1		0		0		0
527	122.272	527	242.788	1		0		0		0
528	91.74	528	226.196	1		0		0		0
529	63.502	529	187.518	1		0		0		0
530	86.107	530	217.127	1		0		0		0
531	64.322	531	213.788	1		0		0		0
532	24.022	532	191.92	1		0		0		0
533	0	533	201.316	0		0		1		0
534	0	534	194.184	0		0		1		0
535	0	535	203.094	0		0		1		0
536	0	536	209.831	0		0		1		0
537	19.221	537	212.588	1		0		0		0
538	42.659	538	211.161	1		0		0		0
539	73.73	539	218.843	1		0		0		0
540	91.751	540	245.552	1		0		0		0
541	120.729	541	255	1		0		0		0
542	112.832	542	255	1		0		0		0
543	131.708	543	255	1		0		0		0
544	143.003	544	255	1		0		0		0
545	151.51	545	255	1		0		0		0
546	157.568	546	255	1		0		0		0
547	154.756	547	255	1		0		0		0
548	164.308	548	255	1		0		0		0
549	249.808	549	255	1		0		0		0
550	239.006	550	255	1		0		0		0
551	254.082	551	255	1		0		0		0
552	243.154	552	255	1		0		0		0
553	232.563	553	255	1		0		0		0
554	233.227	554	255	1		0		0		0
555	245.825	555	255	1		0		0		0
556	219.375	556	255	1		0		0		0
557	203.643	557	255	1		0		0		0
558	205.034	558	255	1		0		0		0
559	167.119	559	255	1		0		0		0
560	77.297	560	222.487	1		0		0		0
561	24.217	561	194.758	1		0		0		0
562	0	562	202.616	0		0		1		0
563	0	563	195.557	0		0		1		0
564	0	564	192.377	0		0		1		0
565	4.614	565	218.303	1		0		0		0
566	14.769	566	230.036	1		0		0		0
567	22.846	567	248.391	1		0		0		0
568	26.531	568	251.873	1		0		0		0
569	17.975	569	250.925	1		0		0		0
570	7.294	570	255	1		0		0		0
571	46.957	571	255	1		0		0		0
572	124.484	572	255	1		0		0		0
573	109.31	573	255	1		0		0		0
574	81.661	574	255	1		0		0		0
575	55.396	575	255	1		0		0		0
576	92.55	576	255	1		0		0		0
577	89.105	577	255	1		0		0		0
578	84.262	578	255	1		0		0		0
579	65.583	579	252.04	1		0		0		0
580	80.224	580	249.358	1		0		0		0
581	72.383	581	255	1		0		0		0
582	79.707	582	255	1		0		0		0
583	75.45	583	255	1		0		0		0
584	34.852	584	255	1		0		0		0
585	12.821	585	255	1		0		0		0
586	12.23	586	255	1		0		0		0
587	8.713	587	255	1		0		0		0
588	40.746	588	255	1		0		0		0
589	15.562	589	255	1		0		0		0
590	19.129	590	255	1		0		0		0
591	6.29	591	255	1		0		0		0
592	0	592	255	0		0		1		0
593	0	593	255	0		0		1		0
594	9.396	594	255	1		0		0		0
595	48.205	595	255	1		0		0		0
596	94.093	596	255	1		0		0		0
597	73.867	597	255	1		0		0		0
598	28.764	598	255	1		0		0		0
599	10.596	599	255	1		0		0		0
600	50.532	600	255	1		0		0		0
601	28.284	601	255	1		0		0		0
602	6.689	602	255	1		0		0		0
603	19.706	603	255	1		0		0		0
604	50.503	604	255	1		0		0		0
605	58.406	605	255	1		0		0		0
606	125.464	606	255	1		0		0		0
607	159.212	607	255	1		0		0		0
608	95.766	608	255	1		0		0		0
609	91.69	609	255	1		0		0		0
610	84.159	610	255	1		0		0		0
611	102.548	611	255	1		0		0		0
612	82.565	612	255	1		0		0		0
613	34.411	613	255	1		0		0		0
614	0	614	255	0		0		1		0
615	0	615	255	0		0		1		0
616	37.555	616	255	1		0		0		0
617	43.558	617	255	1		0		0		0
618	27.861	618	255	1		0		0		0
619	29.516	619	255	1		0		0		0
620	107.161	620	255	1		0		0		0
621	143.14	621	255	1		0		0		0
622	228.703	622	255	1		0		0		0
623	224.872	623	255	1		0		0		0
624	233.142	624	252.856	1		0		0		0
625	235.805	625	242.016	1		0		0		0
626	253.135	626	235.283	1		0		0		0
627	236.633	627	234.303	1		0		0		0
628	253.884	628	242.852	1		0		0		0
629	252.743	629	236.325	1		0		0		0
630	230.651	630	222.443	1		0		0		0
631	240.962	631	213.807	1		0		0		0
632	220.421	632	235.689	1		0		0		0
633	227.999	633	255	1		0		0		0
634	254.242	634	255	1		0		0		0
635	255	635	255	1		0		0		0
636	251.538	636	255	1		0		0		0
637	250.382	637	255	1		0		0		0
638	247.034	638	255	1		0		0		0
639	223.281	639	255	1		0		0		0
640	214.974	640	255	1		0		0		0
641	204.816	641	255	1		0		0		0
642	198.724	642	255	1		0		0		0
643	189.588	643	255	1		0		0		0
644	188.375	644	255	1		0		0		0
645	189.335	645	255	1		0		0		0
646	180.404	646	254.852	1		0		0		0
647	201.074	647	235.472	1		0		0		0
648	185.885	648	213.216	1		0		0		0
649	181.001	649	207.163	1		0		0		0
650	162.979	650	200.796	1		0		0		0
651	189.908	651	193.981	1		0		0		0
652	177.613	652	198.327	1		0		0		0
653	169.307	653	200.74	1		0		0		0
654	175.164	654	177.484	1		0		0		0
655	173.662	655	181.53	1		0		0		0
656	150.699	656	181.047	1		0		0		0
657	125.336	657	176.22	1		0		0		0
658	108.301	658	193.623	1		0		0		0
659	119.625	659	184.269	1		0		0		0
660	105.56	660	199.111	1		0		0		0
661	83.623	661	177.214	1		0		0		0
662	77.782	662	174.631	1		0		0		0
663	117.992	663	173.572	1		0		0		0
664	117.12	664	174.664	1		0		0		0
665	136.411	665	184.814	1		0		0		0
666	186.671	666	180.995	1		0		0		0
667	158.03	667	170.668	1		0		0		0
668	158.072	668	164.391	1		0		0		0
669	162.209	669	154.357	1		0		0		0
670	160.909	670	157.352	1		0		0		0
671	143.399	671	157.374	1		0		0		0
672	173.95	672	138.444	1		0		0		0
673	228.93	673	52.101	1		0		0		0
674	228.6	674	11.248	1		0		0		0
675	191.207	675	50.382	1		0		0		0
676	197.295	676	110.108	1		0		0		0
677	218.636	677	145.813	1		0		0		0
678	227.842	678	143.092	1		0		0		0
679	169.387	679	149.577	1		0		0		0
680	162.516	680	163.847	1		0		0		0
681	127.684	681	190.752	1		0		0		0
682	114.961	682	185.162	1		0		0		0
683	126.514	683	178.529	1		0		0		0
684	52.628	684	188.8	1		0		0		0
685	13.708	685	184.759	1		0		0		0
686	62.983	686	177.462	1		0		0		0
687	55.953	687	171.255	1		0		0		0
688	42.928	688	180.837	1		0		0		0
689	85.459	689	187.608	1		0		0		0
690	144.256	690	190.155	1		0		0		0
691	156.955	691	189.497	1		0		0		0
692	74.961	692	195.959	1		0		0		0
693	76.568	693	192.086	1		0		0		0
694	97.829	694	202.408	1		0		0		0
695	77.262	695	196.056	1		0		0		0
696	17.062	696	216.557	1		0		0		0
697	5.182	697	221.774	1		0		0		0
698	7.597	698	215.228	1		0		0		0
699	10.733	699	229.409	1		0		0		0
700	0.605	700	232.294	1		0		0		0
701	44.833	701	217.001	1		0		0		0
702	70.03	702	223.414	1		0		0		0
703	138.272	703	206.814	1		0		0		0
704	198.13	704	213.809	1		0		0		0
705	212.146	705	207.634	1		0		0		0
706	205.615	706	181.82	1		0		0		0
707	208.772	707	169.49	1		0		0		0
708	202.885	708	174.639	1		0		0		0
709	182.266	709	174.454	1		0		0		0
710	168.752	710	191.404	1		0		0		0
711	187.717	711	201.689	1		0		0		0
712	159.956	712	192.347	1		0		0		0
713	138.659	713	134.747	1		0		0		0
714	72.572	714	78.035	1		0		0		0
715	41.237	715	71.275	1		0		0		0
716	26.066	716	70.013	1		0		0		0
717	85.012	717	96.732	1		0		0		0
718	84.427	718	147.325	1		0		0		0
719	89.625	719	174.645	1		0		0		0
720	136.756	720	185.575	1		0		0		0
721	180.898	721	192.647	1		0		0		0
722	191.48	722	193.455	1		0		0		0
723	180.321	723	194.855	1		0		0		0
724	197.568	724	202.089	1		0		0		0
725	247.28	725	213.056	1		0		0		0
726	235.414	726	223.503	1		0		0		0
727	190.428	727	230.992	1		0		0		0
728	197.49	728	237.478	1		0		0		0
729	178.659	729	234.049	1		0		0		0
730	170.086	730	197.751	1		0		0		0
731	167.553	731	198.083	1		0		0		0
732	161.678	732	207.035	1		0		0		0
733	173.253	733	200.762	1		0		0		0
734	181.248	734	194.098	1		0		0		0
735	164.966	735	200.678	1		0		0		0
736	169.724	736	201.541	1		0		0		0
737	203.507	737	201.113	1		0		0		0
738	185.776	738	199.608	1		0		0		0
739	140.766	739	207.306	1		0		0		0
740	174.254	740	214.191	1		0		0		0
741	189.757	741	208.306	1		0		0		0
742	156.403	742	202.43	1		0		0		0
743	98.932	743	195.602	1		0		0		0
744	117.572	744	189.752	1		0		0		0
745	156.22	745	189.623	1		0		0		0
746	166.847	746	197.485	1		0		0		0
747	144.366	747	208.931	1		0		0		0
748	103.639	748	203.823	1		0		0		0
749	104.501	749	197.541	1		0		0		0
750	105.465	750	207.328	1		0		0		0
751	92.048	751	183.417	1		0		0		0
752	76.604	752	175.294	1		0		0		0
753	54.018	753	191.222	1		0		0		0
754	44.516	754	185.712	1		0		0		0
755	42.253	755	188.858	1		0		0		0
756	57.306	756	173.515	1		0		0		0
757	45.268	757	87.469	1		0		0		0
758	67.155	758	30.048	1		0		0		0
759	111.088	759	0.422	1		0		0		0
760	98.089	760	0	0		1		0		0
761	72.285	761	0	0		1		0		0
762	79.564	762	0	0		1		0		0
763	50.345	763	0	0		1		0		0
764	19.573	764	0	0		1		0		0
765	4.902	765	0	0		1		0		0
766	0	766	0	0		0		0		1
767	0	767	0	0		0		0		1
768	5.166	768	3.98	1		0		0		0
769	60.286	769	19.221	1		0		0		0
770	110.179	770	42.897	1		0		0		0
771	127.626	771	22.128	1		0		0		0
772	131.233	772	29.223	1		0		0		0
773	95.608	773	45.029	1		0		0		0
774	97.576	774	53.696	1		0		0		0
775	97.847	775	24.53	1		0		0		0
776	89.768	776	1.185	1		0		0		0
777	80.821	777	0	0		1		0		0
778	85.405	778	0	0		1		0		0
779	89.171	779	0	0		1		0		0
780	73.196	780	0	0		1		0		0
781	92.641	781	16.629	1		0		0		0
782	144.478	782	25.983	1		0		0		0
783	123.386	783	20.89	1		0		0		0
784	134.659	784	66.181	1		0		0		0
785	161.434	785	137.108	1		0		0		0
786	212.384	786	150.526	1		0		0		0
787	207.441	787	142.327	1		0		0		0
788	235.712	788	158.822	1		0		0		0
789	194.314	789	151.784	1		0		0		0
790	190.381	790	150.976	1		0		0		0
791	223.253	791	160.053	1		0		0		0
792	252.404	792	187.126	1		0		0		0
793	223.308	793	191.437	1		0		0		0
794	205.015	794	181.968	1		0		0		0
795	193.134	795	223.853	1		0		0		0
796	188.139	796	230.533	1		0		0		0
797	211.337	797	205.388	1		0		0		0
798	187.007	798	187.632	1		0		0		0
799	152.423	799	172.426	1		0		0		0
800	132.282	800	142.509	1		0		0		0
801	78.381	801	127.123	1		0		0		0
802	50.402	802	124.125	1		0		0		0
803	0.217	803	134.031	1		0		0		0
804	0	804	127.88	0		0		1		0
805	0	805	129.841	0		0		1		0
806	0	806	121.341	0		0		1		0
807	0	807	165.53	0		0		1		0
808	0	808	173.367	0		0		1		0
809	0	809	179.1	0		0		1		0
810	10.276	810	210.395	1		0		0		0
811	40.837	811	223.211	1		0		0		0
812	57.513	812	240.775	1		0		0		0
813	87.518	813	252.16	1		0		0		0
814	85.134	814	239.948	1		0		0		0
815	73.247	815	255	1		0		0		0
816	61.168	816	254.735	1		0		0		0
817	108.597	817	255	1		0		0		0
818	142.908	818	255	1		0		0		0
819	113.92	819	254.62	1		0		0		0
820	100.949	820	224.336	1		0		0		0
821	65.023	821	177.343	1		0		0		0
822	44.573	822	172.538	1		0		0		0
823	10.323	823	131.351	1		0		0		0
824	0	824	97.015	0		0		1		0
825	12.388	825	73.953	1		0		0		0
826	39.797	826	69.16	1		0		0		0
827	49.743	827	130.237	1		0		0		0
828	7.566	828	176.199	1		0		0		0
829	14.148	829	211.31	1		0		0		0
830	58.767	830	216.243	1		0		0		0
831	77.828	831	223.588	1		0		0		0
832	146.653	832	231.22	1		0		0		0
833	174.157	833	227.097	1		0		0		0
834	224.424	834	237.381	1		0		0		0
835	196.594	835	200.59	1		0		0		0
836	174.895	836	189.399	1		0		0		0
837	176.102	837	178.483	1		0		0		0
838	203.775	838	193.535	1		0		0		0
839	208.736	839	209.494	1		0		0		0
840	176.902	840	178.703	1		0		0		0
841	155.317	841	144.026	1		0		0		0
842	90.941	842	129.534	1		0		0		0
843	102.029	843	115.971	1		0		0		0
844	75.178	844	150.385	1		0		0		0
845	22.024	845	172.659	1		0		0		0
846	0	846	174.473	0		0		1		0
847	0	847	192.551	0		0		1		0
848	0	848	217.42	0		0		1		0
849	0	849	178.553	0		0		1		0
850	0	850	177.206	0		0		1		0
851	0	851	202.967	0		0		1		0
852	0	852	204.928	0		0		1		0
853	0	853	191.625	0		0		1		0
854	0	854	134.788	0		0		1		0
855	0	855	136.927	0		0		1		0
856	1.458	856	98.533	1		0		0		0
857	25.643	857	72.348	1		0		0		0
858	38.516	858	3.772	1		0		0		0
859	25.363	859	0	0		1		0		0
860	13.453	860	0	0		1		0		0
861	91.573	861	0	0		1		0		0
862	113.794	862	0	0		1		0		0
863	176.813	863	0	0		1		0		0
864	161.121	864	0	0		1		0		0
865	149.638	865	0	0		1		0		0
866	167.028	866	0	0		1		0		0
867	177.399	867	0	0		1		0		0
868	190.566	868	0	0		1		0		0
869	148.758	869	0	0		1		0		0
870	143.101	870	27.502	1		0		0		0
871	140.048	871	113.512	1		0		0		0
872	102.006	872	162.059	1		0		0		0
873	55.559	873	206.324	1		0		0		0
874	99.613	874	197.113	1		0		0		0
875	114.232	875	203.249	1		0		0		0
876	131.092	876	193.401	1		0		0		0
877	160.556	877	177.697	1		0		0		0
878	134.411	878	56.42	1		0		0		0
879	167.293	879	0.013	1		0		0		0
880	159.967	880	0	0		1		0		0
881	181.628	881	0	0		1		0		0
882	104.727	882	0	0		1		0		0
883	110.239	883	0	0		1		0		0
884	128.269	884	0	0		1		0		0
885	181.419	885	0	0		1		0		0
886	170.855	886	0	0		1		0		0
887	152.777	887	0	0		1		0		0
888	138.465	888	0	0		1		0		0
889	175.23	889	0	0		1		0		0
890	159.513	890	0	0		1		0		0
891	114.833	891	0	0		1		0		0
892	122.326	892	0	0		1		0		0
893	130.846	893	0	0		1		0		0
894	116.188	894	0	0		1		0		0
895	127.048	895	7.735	1		0		0		0
896	166.914	896	22.668	1		0		0		0
897	166.791	897	51.497	1		0		0		0
898	90.994	898	74.805	1		0		0		0
899	72.852	899	102.812	1		0		0		0
900	80.883	900	112.71	1		0		0		0
901	91.951	901	76.575	1		0		0		0
902	24.924	902	94.843	1		0		0		0
903	14.721	903	123.738	1		0		0		0
904	55.79	904	111.003	1		0		0		0
905	122.892	905	127.355	1		0		0		0
906	142.775	906	132.761	1		0		0		0
907	172.727	907	126.735	1		0		0		0
908	141.532	908	147.176	1		0		0		0
909	96.352	909	140.005	1		0		0		0
910	132.745	910	115.216	1		0		0		0
911	176.946	911	68.932	1		0		0		0
912	133.63	912	55.427	1		0		0		0
913	71.485	913	92.852	1		0		0		0
914	31.148	914	115.194	1		0		0		0
915	35.458	915	143.118	1		0		0		0
916	37.084	916	115.988	1		0		0		0
917	88.352	917	116.334	1		0		0		0
918	65.863	918	81.567	1		0		0		0
919	93.64	919	98.28	1		0		0		0
920	44.829	920	94.636	1		0		0		0
921	48.946	921	91.144	1		0		0		0
922	52.422	922	57.64	1		0		0		0
923	25.887	923	19.315	1		0		0		0
924	0.921	924	1.195	1		0		0		0
925	0	925	0	0		0		0		1
926	4.699	926	1.928	1		0		0		0
927	25.9	927	56.214	1		0		0		0
928	97.87	928	104.106	1		0		0		0
929	128.887	929	176.373	1		0		0		0
930	93.793	930	206.33	1		0		0		0
931	114.208	931	173.536	1		0		0		0
932	97.465	932	168.242	1		0		0		0
933	86.03	933	140.861	1		0		0		0
934	69.538	934	109.88	1		0		0		0
935	71.717	935	84.679	1		0		0		0
936	29.187	936	43.154	1		0		0		0
937	0.944	937	22.917	1		0		0		0
938	0	938	58.145	0		0		1		0
939	0	939	121.88	0		0		1		0
940	0	940	148.732	0		0		1		0
941	5.015	941	130.109	1		0		0		0
942	12.701	942	123.252	1		0		0		0
943	1.54	943	114.466	1		0		0		0
944	16.126	944	110.706	1		0		0		0
945	16.277	945	95.617	1		0		0		0
946	37.457	946	82.304	1		0		0		0
947	76.171	947	84.132	1		0		0		0
948	148.16	948	70.181	1		0		0		0
949	199.073	949	65.116	1		0		0		0
950	208.27	950	94.992	1		0		0		0
951	195.603	951	140.896	1		0		0		0
952	181.034	952	125.487	1		0		0		0
953	191.376	953	106.807	1		0		0		0
954	186.036	954	103.806	1		0		0		0
955	132.038	955	97.724	1		0		0		0
956	79.873	956	96.796	1		0		0		0
957	67.904	957	97.681	1		0		0		0
958	67.614	958	43.201	1		0		0		0
959	58.845	959	21.946	1		0		0		0
960	62.924	960	0	0		1		0		0
961	78.322	961	0	0		1		0		0
962	95.691	962	0	0		1		0		0
963	98.8	963	3.565	1		0		0		0
964	87.886	964	46.954	1		0		0		0
965	100.696	965	75.23	1		0		0		0
966	72.593	966	145.743	1		0		0		0
967	81.574	967	159.407	1		0		0		0
968	48.405	968	126.606	1		0		0		0
969	25.389	969	68.823	1		0		0		0
970	27.357	970	21.712	1		0		0		0
971	37.414	971	7.375	1		0		0		0
972	31.133	972	0	0		1		0		0
973	15.228	973	0	0		1		0		0
974	40.94	974	0	0		1		0		0
975	66.667	975	0	0		1		0		0
976	97.727	976	0	0		1		0		0
977	91.733	977	0	0		1		0		0
978	139.691	978	0	0		1		0		0
979	147.874	979	0	0		1		0		0
980	179.416	980	0	0		1		0		0
981	161.461	981	0	0		1		0		0
982	127.378	982	0	0		1		0		0
983	91.19	983	0	0		1		0		0
984	72.173	984	0	0		1		0		0
985	117.719	985	0	0		1		0		0
986	85.749	986	0	0		1		0		0
987	74.226	987	0	0		1		0		0
988	57.722	988	0	0		1		0		0
989	46.636	989	0	0		1		0		0
990	22.406	990	0	0		1		0		0
991	42.307	991	0	0		1		0		0
992	26.791	992	0	0		1		0		0
993	1.887	993	0	0		1		0		0
994	0	994	0	0		0		0		1
995	0	995	0	0		0		0		1

## Sheet: Fiber_9
cCENH3		TCAST		cCENH3/TCAST overlap		cCENH3 without TCAST		TCAST without cCENH3		without any signal		total pixels	cCENH3 coverage	TCAST coverage
0	0	0	177.617	0	382	0	22	1	57	0	2	463	0.87257	0.948164
1	0	1	182.186	0	0.825054	0	0.0475162	1	0.12311	0	0.00431965
2	4.648	2	160.219	1		0		0		0
3	39.488	3	184.176	1		0		0		0
4	69.905	4	197.419	1		0		0		0
5	63.767	5	197.639	1		0		0		0
6	58.349	6	220.052	1		0		0		0
7	48.31	7	217.948	1		0		0		0
8	33.233	8	214.863	1		0		0		0
9	82.673	9	205.81	1		0		0		0
10	101.662	10	201.862	1		0		0		0
11	68.847	11	211.034	1		0		0		0												scale bar = 10 μm
12	56.672	12	242.268	1		0		0		0
13	7.388	13	187.088	1		0		0		0
14	0	14	171.68	0		0		1		0
15	0	15	180.833	0		0		1		0
16	0	16	128.958	0		0		1		0
17	0	17	63.754	0		0		1		0
18	7.785	18	21.927	1		0		0		0
19	14.223	19	0	0		1		0		0
20	50.716	20	0	0		1		0		0
21	61.424	21	0	0		1		0		0
22	62.297	22	0	0		1		0		0
23	118.077	23	0	0		1		0		0
24	118.383	24	0	0		1		0		0
25	159.965	25	20.15	1		0		0		0
26	125.596	26	50.528	1		0		0		0
27	107.488	27	111.903	1		0		0		0
28	103.769	28	155.483	1		0		0		0
29	63.958	29	195.946	1		0		0		0
30	80.308	30	238.624	1		0		0		0
31	155.055	31	220.154	1		0		0		0
32	127.437	32	217.613	1		0		0		0
33	152.232	33	191.626	1		0		0		0
34	129.445	34	186.774	1		0		0		0
35	86.452	35	168.231	1		0		0		0
36	106.613	36	167.807	1		0		0		0
37	141.664	37	149.706	1		0		0		0
38	117.287	38	170.383	1		0		0		0
39	126.815	39	109.933	1		0		0		0
40	184.074	40	92.535	1		0		0		0
41	161.05	41	118.9	1		0		0		0
42	149.596	42	110.252	1		0		0		0
43	125.026	43	122.172	1		0		0		0
44	71.662	44	117.594	1		0		0		0
45	92.122	45	99.959	1		0		0		0
46	83.285	46	80.746	1		0		0		0
47	81.105	47	86.201	1		0		0		0
48	19.488	48	84.553	1		0		0		0
49	21.515	49	55.279	1		0		0		0
50	0	50	7.053	0		0		1		0
51	0	51	0	0		0		0		1
52	0	52	0	0		0		0		1
53	0	53	17.699	0		0		1		0
54	0	54	5.188	0		0		1		0
55	21.236	55	4.931	1		0		0		0
56	47.952	56	29.079	1		0		0		0
57	105.628	57	51.895	1		0		0		0
58	129.805	58	51.609	1		0		0		0
59	153.633	59	50.205	1		0		0		0
60	172.635	60	42.563	1		0		0		0
61	138.859	61	2.32	1		0		0		0
62	113.08	62	0	0		1		0		0
63	107.819	63	16.33	1		0		0		0
64	105.655	64	56.197	1		0		0		0
65	64.967	65	82.132	1		0		0		0
66	82.151	66	81.945	1		0		0		0
67	81.694	67	79.981	1		0		0		0
68	110.053	68	85.586	1		0		0		0
69	146.382	69	100.873	1		0		0		0
70	153.575	70	109.199	1		0		0		0
71	183.267	71	84.333	1		0		0		0
72	180.247	72	100.748	1		0		0		0
73	215.952	73	118.317	1		0		0		0
74	199.544	74	110.093	1		0		0		0
75	214.966	75	98.653	1		0		0		0
76	178.045	76	84.025	1		0		0		0
77	102.933	77	81.352	1		0		0		0
78	16.452	78	85.533	1		0		0		0
79	1.059	79	112.906	1		0		0		0
80	22.988	80	143.904	1		0		0		0
81	30.169	81	177.23	1		0		0		0
82	33.654	82	174.588	1		0		0		0
83	2.5	83	117.685	1		0		0		0
84	19.502	84	110.331	1		0		0		0
85	32.086	85	153.179	1		0		0		0
86	35.06	86	137.904	1		0		0		0
87	123.254	87	130.227	1		0		0		0
88	122.061	88	88.026	1		0		0		0
89	102.289	89	84.729	1		0		0		0
90	133.803	90	85.662	1		0		0		0
91	156.838	91	99.957	1		0		0		0
92	160.491	92	116.956	1		0		0		0
93	146.315	93	134.788	1		0		0		0
94	193.49	94	134.281	1		0		0		0
95	125.313	95	147.698	1		0		0		0
96	180.122	96	111.015	1		0		0		0
97	152.951	97	59.271	1		0		0		0
98	114.277	98	51.916	1		0		0		0
99	176.965	99	73.217	1		0		0		0
100	169.227	100	88.541	1		0		0		0
101	162.123	101	84.666	1		0		0		0
102	158.392	102	98.052	1		0		0		0
103	140.162	103	92.662	1		0		0		0
104	135.526	104	101.353	1		0		0		0
105	140.053	105	106.404	1		0		0		0
106	183.127	106	144.096	1		0		0		0
107	166.359	107	172.136	1		0		0		0
108	148.532	108	120.761	1		0		0		0
109	174.401	109	88.133	1		0		0		0
110	189.15	110	124.615	1		0		0		0
111	184.28	111	117.176	1		0		0		0
112	184.773	112	170.707	1		0		0		0
113	165.869	113	187.064	1		0		0		0
114	206.033	114	198.446	1		0		0		0
115	196.703	115	154.536	1		0		0		0
116	189.059	116	150.438	1		0		0		0
117	141.331	117	176.591	1		0		0		0
118	172.559	118	141.434	1		0		0		0
119	168.933	119	155.385	1		0		0		0
120	193.452	120	79.677	1		0		0		0
121	228	121	57.893	1		0		0		0
122	187.584	122	7.523	1		0		0		0
123	172.453	123	0	0		1		0		0
124	167.809	124	0	0		1		0		0
125	181.886	125	0	0		1		0		0
126	169.084	126	0	0		1		0		0
127	168.987	127	0	0		1		0		0
128	145.277	128	4.712	1		0		0		0
129	107.873	129	43.801	1		0		0		0
130	129.243	130	65.852	1		0		0		0
131	179.283	131	129.729	1		0		0		0
132	164.498	132	136.199	1		0		0		0
133	130.996	133	144.881	1		0		0		0
134	136.115	134	185.322	1		0		0		0
135	172.512	135	197.145	1		0		0		0
136	167.103	136	214.499	1		0		0		0
137	188.789	137	200.698	1		0		0		0
138	177.376	138	185.632	1		0		0		0
139	96.455	139	162.623	1		0		0		0
140	70.873	140	158.364	1		0		0		0
141	80.522	141	169.988	1		0		0		0
142	98.406	142	198.015	1		0		0		0
143	119.244	143	178.407	1		0		0		0
144	97.204	144	167.977	1		0		0		0
145	83.321	145	182.096	1		0		0		0
146	29.85	146	199.388	1		0		0		0
147	14.293	147	177.153	1		0		0		0
148	19.956	148	131.729	1		0		0		0
149	0	149	142.157	0		0		1		0
150	0	150	162.723	0		0		1		0
151	0	151	162.051	0		0		1		0
152	0	152	139.818	0		0		1		0
153	0	153	95.108	0		0		1		0
154	0	154	105.779	0		0		1		0
155	0	155	122.776	0		0		1		0
156	0	156	168.288	0		0		1		0
157	0	157	137.71	0		0		1		0
158	0	158	153.14	0		0		1		0
159	0	159	119.909	0		0		1		0
160	0	160	115.521	0		0		1		0
161	0	161	72.315	0		0		1		0
162	0	162	68.858	0		0		1		0
163	0	163	18.181	0		0		1		0
164	4.256	164	0	0		1		0		0
165	27.437	165	0	0		1		0		0
166	50.378	166	0	0		1		0		0
167	13.512	167	0	0		1		0		0
168	19.308	168	45.93	1		0		0		0
169	2.483	169	139.338	1		0		0		0
170	20.825	170	167.656	1		0		0		0
171	2.333	171	189.839	1		0		0		0
172	0	172	192.73	0		0		1		0
173	33.807	173	204.256	1		0		0		0
174	48.101	174	205.807	1		0		0		0
175	103.087	175	190.375	1		0		0		0
176	83.253	176	180.572	1		0		0		0
177	115.553	177	193.095	1		0		0		0
178	137.522	178	171.011	1		0		0		0
179	146.109	179	184.688	1		0		0		0
180	96.788	180	163.729	1		0		0		0
181	75.896	181	136.927	1		0		0		0
182	126.287	182	101.665	1		0		0		0
183	113.801	183	98.649	1		0		0		0
184	70.11	184	91.651	1		0		0		0
185	99.597	185	73.473	1		0		0		0
186	82.776	186	97.669	1		0		0		0
187	66.682	187	114.02	1		0		0		0
188	63.666	188	67.598	1		0		0		0
189	74.562	189	51.241	1		0		0		0
190	103.727	190	99.231	1		0		0		0
191	88.137	191	95.126	1		0		0		0
192	121.884	192	90.548	1		0		0		0
193	129.132	193	50.601	1		0		0		0
194	144.853	194	7.749	1		0		0		0
195	131.336	195	0	0		1		0		0
196	131.298	196	0	0		1		0		0
197	138.22	197	0	0		1		0		0
198	159.355	198	14.774	1		0		0		0
199	146.99	199	46.089	1		0		0		0
200	153.046	200	89.989	1		0		0		0
201	132.759	201	154.715	1		0		0		0
202	142.687	202	221.723	1		0		0		0
203	129.558	203	252.154	1		0		0		0
204	102.989	204	241.428	1		0		0		0
205	47.81	205	209.175	1		0		0		0
206	36.626	206	194.513	1		0		0		0
207	36.177	207	197.292	1		0		0		0
208	40.833	208	198.313	1		0		0		0
209	0	209	205.879	0		0		1		0
210	0	210	186.437	0		0		1		0
211	0	211	158.998	0		0		1		0
212	0	212	177.776	0		0		1		0
213	0	213	195.484	0		0		1		0
214	0.883	214	196.869	1		0		0		0
215	34.739	215	210.183	1		0		0		0
216	80.271	216	209.788	1		0		0		0
217	87.522	217	172.996	1		0		0		0
218	83.808	218	114.518	1		0		0		0
219	58.593	219	87.688	1		0		0		0
220	126.111	220	133.676	1		0		0		0
221	78.34	221	113.257	1		0		0		0
222	67.928	222	99.945	1		0		0		0
223	97.623	223	80.712	1		0		0		0
224	77.322	224	64.092	1		0		0		0
225	52.434	225	82.268	1		0		0		0
226	89.339	226	54.508	1		0		0		0
227	100.985	227	52.415	1		0		0		0
228	100.423	228	75.898	1		0		0		0
229	106.661	229	129.297	1		0		0		0
230	93.279	230	134.47	1		0		0		0
231	116.551	231	101.506	1		0		0		0
232	76.268	232	106.86	1		0		0		0
233	109.695	233	93.816	1		0		0		0
234	145.59	234	28.597	1		0		0		0
235	117.239	235	0	0		1		0		0
236	68.001	236	0	0		1		0		0
237	15.657	237	0	0		1		0		0
238	0	238	10.255	0		0		1		0
239	0	239	34.9	0		0		1		0
240	0	240	78.944	0		0		1		0
241	0	241	85.341	0		0		1		0
242	15.965	242	78.616	1		0		0		0
243	45.473	243	66.773	1		0		0		0
244	35.776	244	103.175	1		0		0		0
245	78.391	245	77.381	1		0		0		0
246	103.819	246	70.835	1		0		0		0
247	66.851	247	140.948	1		0		0		0
248	76.027	248	177.053	1		0		0		0
249	109.489	249	170.525	1		0		0		0
250	142.741	250	188.225	1		0		0		0
251	145.903	251	203.465	1		0		0		0
252	128.017	252	239.23	1		0		0		0
253	63.39	253	248.274	1		0		0		0
254	77.406	254	215.573	1		0		0		0
255	89.375	255	182.823	1		0		0		0
256	164.272	256	180.226	1		0		0		0
257	127.993	257	163.536	1		0		0		0
258	122.276	258	165.561	1		0		0		0
259	141.002	259	165.935	1		0		0		0
260	68.303	260	111.551	1		0		0		0
261	70.449	261	118.907	1		0		0		0
262	103.221	262	125.249	1		0		0		0
263	128.088	263	152.858	1		0		0		0
264	134.655	264	188.434	1		0		0		0
265	117.313	265	239.389	1		0		0		0
266	156.289	266	255	1		0		0		0
267	162.075	267	243.417	1		0		0		0
268	89.511	268	242.732	1		0		0		0
269	47.875	269	251.77	1		0		0		0
270	64.429	270	238.285	1		0		0		0
271	48.363	271	254.379	1		0		0		0
272	60.517	272	255	1		0		0		0
273	105.551	273	255	1		0		0		0
274	75.163	274	255	1		0		0		0
275	101.74	275	255	1		0		0		0
276	109.898	276	255	1		0		0		0
277	122.996	277	255	1		0		0		0
278	124.011	278	255	1		0		0		0
279	156.758	279	243.925	1		0		0		0
280	144.994	280	214.755	1		0		0		0
281	208.406	281	196.092	1		0		0		0
282	241.035	282	185.196	1		0		0		0
283	200.876	283	174.962	1		0		0		0
284	158.352	284	175.644	1		0		0		0
285	190.673	285	139.929	1		0		0		0
286	217.126	286	141.489	1		0		0		0
287	219.431	287	196.173	1		0		0		0
288	234.81	288	177.175	1		0		0		0
289	203.455	289	167.876	1		0		0		0
290	186.053	290	208.805	1		0		0		0
291	131.165	291	231.529	1		0		0		0
292	185.854	292	208.048	1		0		0		0
293	152.937	293	178.566	1		0		0		0
294	169.784	294	108.989	1		0		0		0
295	166.97	295	126.991	1		0		0		0
296	122.339	296	176.133	1		0		0		0
297	89.938	297	185.503	1		0		0		0
298	131.89	298	199.565	1		0		0		0
299	72.149	299	223.581	1		0		0		0
300	53.015	300	207.733	1		0		0		0
301	16.154	301	243.421	1		0		0		0
302	0	302	255	0		0		1		0
303	0	303	255	0		0		1		0
304	0	304	255	0		0		1		0
305	0	305	255	0		0		1		0
306	0	306	239.691	0		0		1		0
307	0	307	245.027	0		0		1		0
308	0	308	255	0		0		1		0
309	3.581	309	255	1		0		0		0
310	28.936	310	255	1		0		0		0
311	92.781	311	255	1		0		0		0
312	153.177	312	255	1		0		0		0
313	138.367	313	255	1		0		0		0
314	162.863	314	255	1		0		0		0
315	160.07	315	255	1		0		0		0
316	196.149	316	255	1		0		0		0
317	213.616	317	255	1		0		0		0
318	209.201	318	255	1		0		0		0
319	214.321	319	255	1		0		0		0
320	249.885	320	245.981	1		0		0		0
321	255	321	248.733	1		0		0		0
322	255	322	225.995	1		0		0		0
323	255	323	239.87	1		0		0		0
324	230.962	324	255	1		0		0		0
325	197.551	325	255	1		0		0		0
326	162.71	326	254.694	1		0		0		0
327	115.716	327	255	1		0		0		0
328	88.892	328	255	1		0		0		0
329	109.721	329	255	1		0		0		0
330	84.886	330	255	1		0		0		0
331	62.08	331	255	1		0		0		0
332	137.419	332	255	1		0		0		0
333	122.27	333	255	1		0		0		0
334	62.835	334	255	1		0		0		0
335	35.764	335	255	1		0		0		0
336	7.693	336	255	1		0		0		0
337	5.061	337	255	1		0		0		0
338	21.577	338	255	1		0		0		0
339	74.765	339	255	1		0		0		0
340	118.122	340	255	1		0		0		0
341	82.053	341	255	1		0		0		0
342	87.162	342	255	1		0		0		0
343	133.635	343	254.89	1		0		0		0
344	187.017	344	255	1		0		0		0
345	198.094	345	255	1		0		0		0
346	225.721	346	255	1		0		0		0
347	231.616	347	255	1		0		0		0
348	215.392	348	255	1		0		0		0
349	205.279	349	255	1		0		0		0
350	213.288	350	253.372	1		0		0		0
351	198.816	351	243.718	1		0		0		0
352	191.599	352	243.108	1		0		0		0
353	155.26	353	255	1		0		0		0
354	118.805	354	255	1		0		0		0
355	93.005	355	242.373	1		0		0		0
356	25.923	356	228.487	1		0		0		0
357	7.035	357	253.154	1		0		0		0
358	27.638	358	221.654	1		0		0		0
359	26.165	359	200.662	1		0		0		0
360	60.656	360	217.883	1		0		0		0
361	121.275	361	227.658	1		0		0		0
362	84.815	362	198.288	1		0		0		0
363	128.669	363	190.135	1		0		0		0
364	159.105	364	211.543	1		0		0		0
365	119.062	365	197.2	1		0		0		0
366	129.569	366	165.81	1		0		0		0
367	87.903	367	154.584	1		0		0		0
368	65.388	368	119.806	1		0		0		0
369	69.478	369	163.357	1		0		0		0
370	105.652	370	144.579	1		0		0		0
371	161.925	371	130.932	1		0		0		0
372	128.799	372	157.986	1		0		0		0
373	104.072	373	221.589	1		0		0		0
374	58.438	374	243.235	1		0		0		0
375	55.563	375	245.002	1		0		0		0
376	87.656	376	233.567	1		0		0		0
377	77.548	377	231.148	1		0		0		0
378	78.732	378	226.39	1		0		0		0
379	99.421	379	239.915	1		0		0		0
380	104.462	380	217.58	1		0		0		0
381	95.101	381	182.172	1		0		0		0
382	122.472	382	231.229	1		0		0		0
383	118.787	383	231.518	1		0		0		0
384	36.75	384	197.283	1		0		0		0
385	8.196	385	202.807	1		0		0		0
386	36.302	386	205.257	1		0		0		0
387	42.437	387	233.418	1		0		0		0
388	59.853	388	237.272	1		0		0		0
389	65.719	389	251.725	1		0		0		0
390	69.048	390	251.128	1		0		0		0
391	38.214	391	255	1		0		0		0
392	87.504	392	249.758	1		0		0		0
393	92.009	393	216.888	1		0		0		0
394	49.377	394	202.239	1		0		0		0
395	45.678	395	172.424	1		0		0		0
396	69.734	396	224.208	1		0		0		0
397	6.502	397	242.915	1		0		0		0
398	0	398	253.436	0		0		1		0
399	4.502	399	239.518	1		0		0		0
400	0	400	238.294	0		0		1		0
401	0	401	238.19	0		0		1		0
402	0	402	234.706	0		0		1		0
403	0	403	214.793	0		0		1		0
404	0	404	188.373	0		0		1		0
405	0	405	163.119	0		0		1		0
406	0	406	137.66	0		0		1		0
407	0.082	407	99.64	1		0		0		0
408	16.459	408	98.62	1		0		0		0
409	16.334	409	97.655	1		0		0		0
410	9.048	410	123.82	1		0		0		0
411	23.994	411	151.979	1		0		0		0
412	73.645	412	177.513	1		0		0		0
413	120.578	413	168.377	1		0		0		0
414	130.015	414	169.172	1		0		0		0
415	103.635	415	197.435	1		0		0		0
416	65.335	416	200.44	1		0		0		0
417	1.895	417	187.504	1		0		0		0
418	0	418	210.438	0		0		1		0
419	0	419	209.764	0		0		1		0
420	0	420	232.611	0		0		1		0
421	0	421	208.661	0		0		1		0
422	0	422	210.604	0		0		1		0
423	0	423	204.415	0		0		1		0
424	0	424	164.229	0		0		1		0
425	7.868	425	161.427	1		0		0		0
426	57.854	426	182.311	1		0		0		0
427	91.066	427	177.864	1		0		0		0
428	149.899	428	191.68	1		0		0		0
429	197.481	429	176.545	1		0		0		0
430	190.66	430	184.111	1		0		0		0
431	182.363	431	205.254	1		0		0		0
432	152.72	432	218.363	1		0		0		0
433	117.871	433	219.802	1		0		0		0
434	90.114	434	179.517	1		0		0		0
435	92.785	435	158.577	1		0		0		0
436	119.798	436	180.996	1		0		0		0
437	192.703	437	176.471	1		0		0		0
438	154.299	438	157.391	1		0		0		0
439	182.24	439	158.211	1		0		0		0
440	176.198	440	157.424	1		0		0		0
441	162.173	441	151.218	1		0		0		0
442	112.879	442	135.657	1		0		0		0
443	48.535	443	165.741	1		0		0		0
444	53.63	444	170.708	1		0		0		0
445	58.671	445	176.255	1		0		0		0
446	24.882	446	178.202	1		0		0		0
447	2.085	447	178.593	1		0		0		0
448	32.629	448	172.741	1		0		0		0
449	34.418	449	175.719	1		0		0		0
450	68.291	450	187.459	1		0		0		0
451	82.312	451	190.659	1		0		0		0
452	111.849	452	171.387	1		0		0		0
453	113.125	453	128.146	1		0		0		0
454	77.482	454	157.893	1		0		0		0
455	112.02	455	175.183	1		0		0		0
456	125.946	456	156.11	1		0		0		0
457	124.743	457	140.908	1		0		0		0
458	119.498	458	157.901	1		0		0		0
459	32.152	459	145.994	1		0		0		0
460	31.917	460	163.972	1		0		0		0
461	16.598	461	171.995	1		0		0		0
462	0	462	172.871	0		0		1		0

[truncated: 6 more sheets: Fiber_10, Fiber_11, Fiber_12, Fiber_13, Fiber_14, Fiber_15]
