# Supplementary material for: CenH3 distribution reveals extended centromeres in the model beetle Tribolium castaneum
Source: PLoS Genet. 2020 Oct 30;16(10):e1009115. doi: 10.1371/journal.pgen.1009115 (PMC7598501; doi:10.1371/journal.pgen.1009115)
Supplement: S6 Appendix — ChIP experiments were performed using different amounts of cCENH3 antibody (5 and 8 μg) and different washing conditions (weak wash with commercial washing buffers and strong wash with low/high salt buffers). The ChIP/Input ratio for the top 100 WGS clusters was compared between different ChIP experiments. (XLSX) [file pgen.1009115.s013.xlsx]

## Sheet: ChIP exp comparison
S6 Appendix. Comparison of cCENH3-ChIP experiments using different Ab amounts and washing conditions.
ChIP experiments were performed using different amounts of cCENH3 antibody (5 and 8 μg) and different washing conditions (weak wash with commercial washing buffers and strong wash with low/high salt buffers). The ChIP/Input ratio for the top 100 WGS clusters was compared between different ChIP experiments.
	ChIP 1	ChIP 2	ChIP 3	ChIP 4
Ab amount	5 μg cCENH3	8 μg cCENH3	5 μg cCENH3	8 μg cCENH3
washing conditions	strong wash	strong wash	weak wash	weak wash
WGS cluster	ChIP/ Input ratio
1	0.831182	0.848228	1.09008	1.08997
2	0.894365	0.893161	1.05076	1.05963
3	1.09088	1.05262	1.09832	1.09397
4	1.10958	1.12073	1.0437	1.03055
5	0.663164	0.654173	0.925917	0.926002
6	0.640645	0.603677	1.0188	1.03034
7	0.786124	0.792708	1.02618	1.05096
8	0.530925	0.541791	0.913594	0.923117
9	0.801932	0.806073	1.04486	0.990338
10	1.58942	1.63051	0.933631	0.946067
11	0.590655	0.616024	1.05172	1.05188
12	1.45885	1.45227	0.920646	0.958259
13	1.68932	1.62563	1.02279	0.993735
14	0.708231	0.750616	0.979793	0.927551
15	1.11698	1.11641	1.03805	1.02555
16	0.72932	0.720783	1.05461	1.05196
17	0.834175	0.831582	1.05555	1.06415
18	0.45127	0.454711	0.674426	0.660156
19	1.27436	1.30253	0.982329	0.992628
20	1.34074	1.26294	1.02263	1.07397
21	0.730812	0.784925	1.02209	1.01518
22	0.86628	0.831144	1.05253	1.09108
23	0.74059	0.769594	1.00521	1.01418
24	1.00843	1.03063	1.00533	1.00666
25	0.702855	0.695718	1.10121	1.02249
26	0.814335	0.786885	1.08006	1.05528
27	0.958491	0.962264	1.06352	1.08553
28	1.39541	1.51324	1.06694	1.11637
29	1.26651	1.27064	0.980542	0.978184
30	0.872918	0.862171	1.01397	1.06341
31	0.666156	0.723583	1.0023	0.985452
32	0.960133	0.975498	1.07475	1.0652
33	0.734034	0.728972	1.01363	1.02492
34	0.907832	0.880788	0.974903	0.912592
35	1.00513	0.987179	1.02564	1.01923
36	0.853871	0.884406	1.05889	1.02181
37	0.815313	0.812975	1.09965	1.11368
38	1.84948	1.82787	1.0313	0.989568
39	1.16129	1.04969	1.02964	1.05667
40	0.75818	0.72955	1.01636	1.08231
41	0.915196	0.838571	1.0551	1.03874
42	0.796664	0.789515	1.05957	0.973789
43	1.12486	1.33064	1.06936	1.05087
44	0.430525	0.417775	1.0643	1.03104
45	0.888273	0.86767	1.07369	1.06458
46	0.641929	0.710273	1.03816	1.01006
47	0.870112	0.836592	0.99162	0.958101
48	2.03246	2.04691	1.269	1.09264
49	1.28983	1.36229	1.00585	1.08101
50	1.0751	1.06204	0.964898	0.916735
51	0.99898	1.05816	1.05204	1.06735
52	1.15607	1.22378	0.965318	0.914121
53	0.886912	0.952986	1.00889	0.927573
54	0.92239	0.888889	1.05081	0.914015
55	0.615686	0.647059	1.0098	1.01046
56	0.816832	0.983498	1.00825	0.968647
57	0.761707	0.747138	1.01873	0.939646
58	0.818578	0.833091	1.11466	0.959361
59	0.711724	0.867586	1.00966	1.02483
60	0.728986	0.778986	1.06377	1.02826
61	0.927123	0.881496	1.03549	1.02091
62	0.689315	0.623741	1.02252	1.00375
63	0.78972	0.806854	1.11526	1.04673
64	1.13503	0.998985	0.88731	0.883249
65	1	1.05695	0.946399	0.948074
66	0.673175	0.697793	1.04499	0.975382
67	0.791304	0.827536	0.86087	0.837681
68	1.66495	1.56922	1.04197	1.13034
69	1.12724	1.15412	1.04839	0.88172
70	0.971739	0.936957	1.13261	1.15
71	0.805471	0.762918	0.993921	0.992908
72	0.845109	0.755435	0.942935	0.869565
73	1.19745	1.18896	0.881104	0.700637
74	0.797753	0.80618	0.938202	0.980337
75	0.770115	0.70977	0.977011	0.936782
76	0.852022	0.848346	1.15625	1.1204
77	1.46018	1.53319	1.14381	0.887168
78	0.821875	0.907813	0.923438	1.01406
79	1.1547	1.09392	0.870166	1.04972
80	0.815351	0.789283	1.11369	1.1803
81	0.830472	0.815451	1.04578	1.05866
82	0.766922	0.700511	1.04151	1.04151
83	0.966165	1.05263	0.785714	0.879699
84	0.933078	1.02677	1.32887	1.12237
85	1.01339	0.970982	1.12946	1.10268
86	1.63426	1.6358	0.959877	0.938272
87	0.677138	0.65445	1.04654	1.04654
88	1.17971	1.08696	1.03768	0.881159
89	1.14014	1.14489	1.18052	0.997625
90	1.00828	0.979296	0.944099	0.933747
91	1.34286	1.24898	0.808163	0.946939
92	1.19691	1.27992	1.07336	1.0888
93	0.892308	0.753846	1.10769	1.1011
94	0.70428	0.906615	1.10117	1.06615
95	0.737634	0.802151	0.948387	1.02366
96	0.872727	0.732468	0.997403	0.953247
97	0.892857	0.85084	0.922269	1.03782
98	1.41637	1.38434	1.08897	1.0427
99	0.922261	0.908127	0.893993	0.996466
100	0.820548	0.843836	0.915068	0.993151
