# Supplementary material for: CenH3 distribution reveals extended centromeres in the model beetle Tribolium castaneum
Source: PLoS Genet. 2020 Oct 30;16(10):e1009115. doi: 10.1371/journal.pgen.1009115 (PMC7598501; doi:10.1371/journal.pgen.1009115)
Supplement: S7 Appendix — Following cCENH3-ChIP experiment and subsequent sequencing of ChIPped DNA fragments, ChIP-Seq Mapper analysis was performed using three different subsets of ChIP and Input randomly subsampled reads: 250000, 500000, and 1000000. ChIP and Input reads were mapped to the top 1000 WGS repeat clusters. Based on the ChIP/Input ratio, WGS clusters enriched for cCENH3 were determined. (XLSX) [file pgen.1009115.s014.xlsx]

## Sheet: ChIP-Seq Mapper analysis
S7 Appendix. Comparison of ChIP-Seq Mapper outcome using different randomly sampled subsets of cCENH3-ChIP and Input reads.
Following cCENH3-ChIP experiment and subsequent sequencing of ChIPped DNA fragments, ChIP-Seq Mapper analysis was performed using three different subsets of ChIP and Input randomly subsampled reads: 250000, 500000, and 1000000. ChIP and Input reads were mapped to the top 1000 WGS repeat clusters. Based on the ChIP/Input ratio, WGS clusters enriched for cCENH3 were determined.
Criteria for cCENH3 ChIP enrichment:
ChIP/Input ratio >1 AND >1% analyzed reads in ChIP hits
ChIP/Input ratio >2 AND >0.01% analyzed reads in ChIP hits
	1.000.000 subsampled reads analyzed					500.000 subsampled reads analyzed					250.000 subsampled reads analyzed
	WGS cluster	ChIP_Hits	Input_Hits	ChIP/Input ratio		WGS cluster	ChIP_Hits	Input_Hits	ChIP/Input ratio		WGS cluster	ChIP_Hits	Input_Hits	ChIP/Input ratio
	1	51342	61421	0.835903		1	25329	30577	0.828368		1	12534	15455	0.811
	2	80589	89658	0.898849		2	40103	44689	0.89738		2	20118	22257	0.903895
	3	42004	38140	1.10131		3	20776	18969	1.09526		3	10346	9680	1.0688
	4	31220	27988	1.11548		4	15582	13938	1.11795		4	7983	6835	1.16796
	5	85663	128680	0.665706		5	42039	65219	0.644582		5	20407	32957	0.619201
	6	175166	279570	0.626555		6	94394	130644	0.722528		6	46708	65030	0.718253
	7	34893	45115	0.773423		7	17914	22838	0.784394		7	8836	11152	0.792324
	8	38185	71511	0.533974		8	19436	34950	0.556109		8	9604	17866	0.537557
	9	1249	1449	0.861974		9	636	744	0.854839		9	327	370	0.883784
	10	23779	14796	1.60712		10	12000	7050	1.70213		10	5990	3547	1.68875
	11	18830	31653	0.594888		11	9487	15349	0.618086		11	4932	7659	0.643948
	12	28617	19621	1.45849		12	14242	10344	1.37684		12	7507	5047	1.48742
	13	42765	26017	1.64373		13	21587	13280	1.62553		13	11127	6433	1.72968
	14	1514	2029	0.74618		14	800	993	0.805639		14	401	472	0.849576
	15	3801	3522	1.07922		15	2036	1867	1.09052		15	1010	945	1.06878
	16	4977	6794	0.732558		16	2511	3487	0.720103		16	1287	1745	0.737536
	17	6085	7327	0.83049		17	3194	3759	0.849694		17	1633	1908	0.85587
	18	4903	9881	0.496205		18	2268	5240	0.432824		18	1250	2645	0.47259
	19	12573	9903	1.26962		19	6440	4934	1.30523		19	3115	2454	1.26936
	20	10166	7557	1.34524		20	5238	3585	1.46109		20	2763	1849	1.49432
	21	2691	3622	0.74296		21	1356	1804	0.751663		21	717	911	0.787047
	22	5102	5863	0.870203		22	2449	2977	0.82264		22	1282	1437	0.892136
	23	4541	6137	0.739938		23	2382	3106	0.766903		23	1238	1514	0.817701
	24	2262	2253	1.00399		24	1154	1169	0.987169		24	560	544	1.02941
	25	3256	4624	0.704152		25	1561	2316	0.674007		25	726	1137	0.638522
	26	2171	2623	0.827678		26	1093	1257	0.869531		26	508	645	0.787597
	27	1565	1590	0.984277		27	786	804	0.977612		27	375	391	0.959079
	28	6942	4795	1.44776		28	3305	2399	1.37766		28	1631	1138	1.43322
	29	2254	1696	1.32901		29	1040	880	1.18182		29	534	431	1.23898
	30	3269	3722	0.878291		30	1580	1814	0.871003		30	775	952	0.814076
	31	889	1306	0.680704		31	476	612	0.777778		31	237	303	0.782178
	32	2378	2408	0.987542		32	1189	1256	0.946656		32	621	573	1.08377
	33	1800	2568	0.700935		33	1009	1359	0.742458		33	516	684	0.754386
	34	4278	4622	0.925573		34	2055	2410	0.852697		34	1025	1205	0.850622
	35	765	780	0.980769		35	348	389	0.894602		35	169	195	0.866667
	36	769	917	0.838604		36	395	506	0.780632		36	198	249	0.795181
	37	2797	3422	0.817358		37	1396	1795	0.777716		37	671	949	0.70706
	38	2471	1342	1.84128		38	1199	698	1.71777		38	633	377	1.67905
	39	1294	1147	1.12816		39	573	639	0.896714		39	272	290	0.937931
	40	1469	1956	0.751022		40	727	1025	0.709268		40	347	504	0.688492
	41	2102	2323	0.904864		41	1019	1082	0.941774		41	488	559	0.872987
	42	1053	1259	0.836378		42	546	569	0.959578		42	254	303	0.838284
	43	964	865	1.11445		43	472	484	0.975207		43	259	236	1.09746
	44	2358	5412	0.435698		44	1203	2773	0.433826		44	626	1411	0.443657
	45	2240	2524	0.88748		45	1122	1229	0.912937		45	589	579	1.01727
	46	1505	2385	0.631027		46	706	1218	0.579639		46	379	627	0.604466
	47	685	716	0.956704		47	345	367	0.940054		47	170	183	0.928962
	48	10565	5052	2.09125		48	5138	2808	1.82977		48	2526	1332	1.8964
	49	2816	2222	1.26733		49	1433	1118	1.28175		49	651	581	1.12048
	50	1224	1225	0.999184		50	616	556	1.10791		50	293	293	1
	51	1022	980	1.04286		51	483	505	0.956436		51	238	264	0.901515
	52	1300	1211	1.07349		52	705	653	1.07963		52	330	312	1.05769
	53	762	787	0.968234		53	393	397	0.989924		53	177	214	0.827103
	54	1575	1791	0.879397		54	838	810	1.03457		54	413	371	1.11321
	55	991	1530	0.647712		55	483	775	0.623226		55	244	376	0.648936
	56	468	606	0.772277		56	261	302	0.864238		56	125	150	0.833333
	57	741	961	0.771072		57	435	490	0.887755		57	204	268	0.761194
	58	559	689	0.811321		58	269	365	0.736986		58	159	174	0.913793
	59	539	725	0.743448		59	262	336	0.779762		59	138	170	0.811765
	60	997	1380	0.722464		60	509	750	0.678667		60	274	364	0.752747
	61	1415	1578	0.896705		61	699	783	0.89272		61	329	368	0.894022
	62	3537	5063	0.698598		62	1560	2311	0.675032		62	700	1090	0.642202
	63	535	642	0.833333		63	273	284	0.961268		63	135	144	0.9375
	64	1111	985	1.12792		64	468	463	1.0108		64	256	244	1.04918
	65	625	597	1.0469		65	271	308	0.87987		65	113	134	0.843284
	66	804	1178	0.682513		66	400	580	0.689655		66	194	319	0.60815
	67	556	690	0.805797		67	267	327	0.816514		67	127	148	0.858108
	68	4551	2716	1.67563		68	2525	1309	1.92895		68	1245	628	1.98248
	69	597	558	1.06989		69	349	302	1.15563		69	189	164	1.15244
	70	410	460	0.891304		70	197	227	0.867841		70	93	101	0.920792
	71	817	987	0.827761		71	394	469	0.840085		71	202	239	0.845188
	72	349	368	0.94837		72	161	166	0.96988		72	86	84	1.02381
	73	503	471	1.06794		73	361	251	1.43825		73	150	137	1.09489
	74	311	356	0.873596		74	158	179	0.882682		74	81	88	0.920455
	75	524	696	0.752874		75	279	370	0.754054		75	129	190	0.678947
	76	956	1088	0.878676		76	463	515	0.899029		76	228	244	0.934426
	77	710	452	1.5708		77	306	241	1.26971		77	160	138	1.15942
	78	557	640	0.870313		78	260	309	0.841424		78	134	154	0.87013
	79	427	362	1.17956		79	185	179	1.03352		79	98	95	1.03158
	80	1147	1381	0.830558		80	601	732	0.821038		80	302	364	0.82967
	81	1118	1398	0.799714		81	518	657	0.788432		81	257	306	0.839869
	82	1165	1566	0.743934		82	557	786	0.708651		82	264	386	0.683938
	83	235	266	0.883459		83	126	132	0.954545		83	65	59	1.10169
	84	500	523	0.956023		84	222	297	0.747475		84	95	147	0.646259
	85	451	448	1.0067		85	228	247	0.923077		85	109	127	0.858268
	86	1115	648	1.72068		86	580	320	1.8125		86	309	186	1.66129
	87	1202	1719	0.699244		87	515	782	0.658568		87	280	417	0.671463
	88	415	345	1.2029		88	191	182	1.04945		88	88	96	0.916667
	89	508	421	1.20665		89	250	221	1.13122		89	141	102	1.38235
	90	464	483	0.960663		90	232	256	0.90625		90	114	140	0.814286
	91	1016	735	1.38231		91	501	357	1.40336		91	236	165	1.4303
	92	602	518	1.16216		92	379	284	1.33451		92	204	103	1.98058
	93	379	455	0.832967		93	210	260	0.807692		93	101	131	0.770992
	94	175	257	0.680934		94	92	97	0.948454		94	39	42	0.928571
	95	730	930	0.784946		95	372	433	0.859122		95	185	228	0.811404
	96	327	385	0.849351		96	166	219	0.757991		96	76	93	0.817204
	97	417	476	0.87605		97	229	259	0.88417		97	136	126	1.07937
	98	385	281	1.37011		98	231	156	1.48077		98	125	73	1.71233
	99	271	283	0.957597		99	135	128	1.05469		99	67	72	0.930556
	100	587	730	0.80411		100	292	354	0.824859		100	156	185	0.843243
	101	626	862	0.726218		101	301	402	0.748756		101	148	209	0.708134
	102	772	1007	0.766634		102	426	555	0.767568		102	191	292	0.65411
	103	218	260	0.838462		103	123	122	1.0082		103	72	56	1.28571
	104	486	528	0.920455		104	233	289	0.806228		104	116	163	0.711656
	105	186	231	0.805195		105	94	106	0.886792		105	40	49	0.816327
	106	624	813	0.767528		106	310	373	0.831099		106	158	211	0.748815
	107	221	242	0.913223		107	122	124	0.983871		107	72	77	0.935065
	108	133	184	0.722826		108	65	82	0.792683		108	30	40	0.75
	109	142	181	0.78453		109	86	98	0.877551		109	55	38	1.44737
	110	289	325	0.889231		110	142	179	0.793296		110	57	92	0.619565
	111	256	300	0.853333		111	179	151	1.18543		111	89	79	1.12658
	112	344	341	1.0088		112	178	162	1.09877		112	92	75	1.22667
	113	515	375	1.37333		113	252	187	1.34759		113	132	72	1.83333
	114	462	669	0.690583		114	244	323	0.755418		114	122	177	0.689266
	115	250	430	0.581395		115	143	184	0.777174		115	70	108	0.648148
	116	267	292	0.914384		116	189	148	1.27703		116	104	80	1.3
	117	607	410	1.48049		117	335	179	1.87151		117	178	87	2.04598
	118	239	310	0.770968		118	126	142	0.887324		118	52	67	0.776119
	119	301	272	1.10662		119	147	117	1.25641		119	70	42	1.66667
	120	375	314	1.19427		120	141	124	1.1371		120	62	70	0.885714
	121	266	318	0.836478		121	129	178	0.724719		121	64	93	0.688172
	122	161	171	0.94152		122	89	77	1.15584		122	38	39	0.974359
	123	354	463	0.764579		123	158	239	0.661088		123	84	110	0.763636
	124	193	238	0.810924		124	76	131	0.580153		124	43	61	0.704918
	125	190	182	1.04396		125	116	82	1.41463		125	53	41	1.29268
	126	225	227	0.991189		126	96	112	0.857143		126	53	66	0.80303
	127	265	310	0.854839		127	153	157	0.974522		127	65	75	0.866667
	128	124	122	1.01639		128	54	65	0.830769		128	30	37	0.810811
	129	166	190	0.873684		129	99	119	0.831933		129	49	53	0.924528
	130	2079	2007	1.03587		130	1047	998	1.0491		130	529	502	1.05378
	131	157	208	0.754808		131	90	107	0.841121		131	49	49	1
	132	191	171	1.11696		132	112	74	1.51351		132	55	41	1.34146
	133	54	71	0.760563		133	30	32	0.9375		133	11	18	0.611111
	134	262	303	0.864686		134	132	124	1.06452		134	79	58	1.36207
	135	93	103	0.902913		135	33	34	0.970588		135	15	18	0.833333
	136	637	906	0.703091		136	356	502	0.709163		136	162	274	0.591241
	137	486	620	0.783871		137	221	294	0.751701		137	100	133	0.75188
	138	158	248	0.637097		138	68	129	0.527132		138	24	75	0.32
	139	131	224	0.584821		139	97	101	0.960396		139	50	52	0.961538
	140	255	284	0.897887		140	139	155	0.896774		140	77	71	1.08451
	141	488	158	3.08861		141	222	69	3.21739		141	127	42	3.02381
	142	2741	1869	1.46656		142	1174	1010	1.16238		142	657	389	1.68895
	143	460	192	2.39583		143	231	99	2.33333		143	119	54	2.2037
	144	882	1356	0.650442		144	466	725	0.642759		144	226	323	0.69969
	145	703	869	0.808976		145	386	508	0.759843		145	132	314	0.420382
	146	281	306	0.918301		146	126	117	1.07692		146	55	54	1.01852
	147	1007	701	1.43652		147	463	336	1.37798		147	271	187	1.4492
	148	247	260	0.95		148	114	152	0.75		148	45	81	0.555556
	149	144	175	0.822857		149	81	89	0.910112		149	43	48	0.895833
	150	175	139	1.25899		150	116	90	1.28889		150	72	39	1.84615
	151	189	248	0.762097		151	80	117	0.683761		151	43	60	0.716667
	152	107	152	0.703947		152	40	72	0.555556		152	22	28	0.785714
	153	534	461	1.15835		153	265	303	0.874587		153	152	138	1.10145
	154	348	282	1.23404		154	175	144	1.21528		154	88	87	1.01149
	155	221	174	1.27011		155	130	91	1.42857		155	62	34	1.82353
	156	638	615	1.0374		156	299	242	1.23554		156	160	105	1.52381
	157	196	260	0.753846		157	89	171	0.520468		157	45	93	0.483871
	158	285	151	1.88742		158	132	70	1.88571		158	45	23	1.95652
	159	342	395	0.865823		159	187	244	0.766393		159	85	72	1.18056
	160	1120	900	1.24444		160	459	399	1.15038		160	227	207	1.09662
	161	194	195	0.994872		161	81	106	0.764151		161	39	53	0.735849
	162	389	378	1.0291		162	228	186	1.22581		162	123	95	1.29474
	163	157	196	0.80102		163	63	94	0.670213		163	35	36	0.972222
	164	255	133	1.91729		164	130	66	1.9697		164	75	41	1.82927
	165	199	273	0.728938		165	150	159	0.943396		165	89	53	1.67925
	166	163	138	1.18116		166	73	68	1.07353		166	20	40	0.5
	167	374	474	0.78903		167	220	329	0.668693		167	111	169	0.656805
	168	409	700	0.584286		168	213	293	0.726962		168	94	129	0.728682
	169	495	238	2.07983		169	300	99	3.0303		169	139	57	2.4386
	170	111	146	0.760274		170	72	87	0.827586		170	27	35	0.771429
	171	356	196	1.81633		171	145	74	1.95946		171	69	41	1.68293
	172	125	123	1.01626		172	52	80	0.65		172	17	39	0.435897
	173	350	504	0.694444		173	198	225	0.88		173	97	132	0.734848
	174	165	114	1.44737		174	123	62	1.98387		174	53	27	1.96296
	175	455	668	0.681138		175	257	284	0.90493		175	130	165	0.787879
	176	390	452	0.862832		176	185	204	0.906863		176	96	107	0.897196
	177	264	319	0.827586		177	111	128	0.867188		177	53	51	1.03922
	178	903	1073	0.841566		178	451	502	0.898406		178	228	254	0.897638
	179	179	322	0.555901		179	108	146	0.739726		179	59	81	0.728395
	180	126	142	0.887324		180	62	61	1.01639		180	27	26	1.03846
	181	114	107	1.06542		181	53	62	0.854839		181	28	28	1
	182	142	140	1.01429		182	62	73	0.849315		182	26	41	0.634146
	183	307	226	1.35841		183	169	118	1.4322		183	83	71	1.16901
	184	202	143	1.41259		184	102	72	1.41667		184	62	28	2.21429
	185	56	81	0.691358		185	21	27	0.777778		185	7	13	0.538462
	186	81	159	0.509434		186	56	61	0.918033		186	29	31	0.935484
	187	195	199	0.979899		187	90	113	0.79646		187	46	60	0.766667
	188	80	142	0.56338		188	57	85	0.670588		188	33	49	0.673469
	189	252	231	1.09091		189	115	102	1.12745		189	63	42	1.5
	190	144	127	1.13386		190	64	84	0.761905		190	28	54	0.518519
	191	138	115	1.2		191	51	54	0.944444		191	28	37	0.756757
	192	64	54	1.18519		192	18	30	0.6		192	15	23	0.652174
	193	275	153	1.79739		193	128	79	1.62025		193	58	40	1.45
	194	221	132	1.67424		194	103	52	1.98077		194	45	23	1.95652
	195	81	118	0.686441		195	34	54	0.62963		195	22	32	0.6875
	196	164	182	0.901099		196	67	107	0.626168		196	34	60	0.566667
	197	513	647	0.79289		197	229	320	0.715625		197	143	133	1.07519
	198	210	99	2.12121		198	101	50	2.02		198	52	26	2
	199	63	79	0.797468		199	36	42	0.857143		199	16	28	0.571429
	200	202	112	1.80357		200	77	50	1.54		200	46	26	1.76923
	201	198	195	1.01538		201	117	115	1.01739		201	59	61	0.967213
	202	262	338	0.775148		202	123	158	0.778481		202	67	67	1
	203	200	226	0.884956		203	92	112	0.821429		203	49	66	0.742424
	204	113	103	1.09709		204	54	48	1.125		204	28	29	0.965517
	205	118	91	1.2967		205	55	35	1.57143		205	25	13	1.92308
	206	58	81	0.716049		206	33	50	0.66		206	22	15	1.46667
	207	76	114	0.666667		207	60	75	0.8		207	18	40	0.45
	208	120	112	1.07143		208	51	59	0.864407		208	29	38	0.763158
	209	126	129	0.976744		209	49	65	0.753846		209	22	30	0.733333
	210	159	164	0.969512		210	72	104	0.692308		210	32	57	0.561404
	211	87	115	0.756522		211	29	41	0.707317		211	15	20	0.75
	212	57	73	0.780822		212	25	38	0.657895		212	9	21	0.428571
	213	87	102	0.852941		213	49	61	0.803279		213	27	31	0.870968
	214	236	194	1.21649		214	101	110	0.918182		214	55	59	0.932203
	215	76	93	0.817204		215	52	57	0.912281		215	18	34	0.529412
	216	412	547	0.753199		216	192	285	0.673684		216	97	134	0.723881
	217	75	80	0.9375		217	26	40	0.65		217	13	26	0.5
	218	319	406	0.785714		218	188	190	0.989474		218	87	95	0.915789
	219	251	635	0.395276		219	160	320	0.5		219	50	136	0.367647
	220	591	813	0.726937		220	282	464	0.607759		220	148	251	0.589641
	221	200	222	0.900901		221	105	129	0.813953		221	56	66	0.848485
	222	171	201	0.850746		222	85	96	0.885417		222	32	42	0.761905
	223	81	75	1.08		223	34	41	0.829268		223	20	30	0.666667
	224	179	190	0.942105		224	80	97	0.824742		224	51	49	1.04082
	225	351	348	1.00862		225	136	183	0.743169		225	64	108	0.592593
	226	207	128	1.61719		226	99	50	1.98		226	53	27	1.96296
	227	101	105	0.961905		227	33	68	0.485294		227	14	29	0.482759
	228	165	201	0.820896		228	110	86	1.27907		228	67	40	1.675
	229	380	230	1.65217		229	169	85	1.98824		229	81	41	1.97561
	230	965	1242	0.776973		230	462	625	0.7392		230	214	295	0.725424
	231	110	154	0.714286		231	39	84	0.464286		231	14	49	0.285714
	232	100	102	0.980392		232	54	67	0.80597		232	29	28	1.03571
	233	71	44	1.61364		233	49	25	1.96		233	24	10	2.4
	234	402	158	2.5443		234	203	82	2.47561		234	104	40	2.6
	235	100	113	0.884956		235	26	61	0.42623		235	16	34	0.470588
	236	108	139	0.776978		236	56	80	0.7		236	32	46	0.695652
	237	115	85	1.35294		237	57	31	1.83871		237	27	16	1.6875
	238	91	129	0.705426		238	51	63	0.809524		238	31	26	1.19231
	239	256	396	0.646465		239	121	198	0.611111		239	63	101	0.623762
	240	194	112	1.73214		240	60	31	1.93548		240	41	21	1.95238
	241	729	604	1.20695		241	337	288	1.17014		241	204	135	1.51111
	242	225	178	1.26404		242	121	84	1.44048		242	63	44	1.43182
	243	107	118	0.90678		243	39	54	0.722222		243	17	23	0.73913
	244	107	81	1.32099		244	51	39	1.30769		244	27	21	1.28571
	245	1053	813	1.2952		245	445	454	0.980176		245	224	225	0.995556
	246	119	162	0.734568		246	74	67	1.10448		246	45	31	1.45161
	247	110	109	1.00917		247	48	49	0.979592		247	27	18	1.5
	248	110	138	0.797101		248	46	60	0.766667		248	22	40	0.55
	249	170	101	1.68317		249	72	82	0.878049		249	36	48	0.75
	250	84	45	1.86667		250	49	21	2.33333		250	15	7	2.14286
	251	55	79	0.696203		251	32	44	0.727273		251	18	23	0.782609
	252	177	171	1.03509		252	85	80	1.0625		252	35	31	1.12903
	253	288	110	2.61818		253	160	58	2.75862		253	85	38	2.23684
	254	126	157	0.802548		254	46	72	0.638889		254	22	30	0.733333
	255	47	88	0.534091		255	25	29	0.862069		255	10	13	0.769231
	256	87	131	0.664122		256	42	48	0.875		256	15	25	0.6
	257	114	151	0.754967		257	53	61	0.868852		257	29	26	1.11538
	258	90	123	0.731707		258	47	92	0.51087		258	17	19	0.894737
	259	155	216	0.717593		259	85	97	0.876289		259	39	48	0.8125
	260	124	136	0.911765		260	51	63	0.809524		260	25	27	0.925926
	261	92	64	1.4375		261	35	35	1		261	18	13	1.38462
	262	93	131	0.709924		262	52	65	0.8		262	15	31	0.483871
	263	80	85	0.941176		263	33	36	0.916667		263	14	20	0.7
	264	337	145	2.32414		264	180	70	2.57143		264	89	36	2.47222
	265	158	238	0.663866		265	72	112	0.642857		265	31	57	0.54386
	266	153	134	1.14179		266	79	71	1.11268		266	34	40	0.85
	267	49	54	0.907407		267	31	34	0.911765		267	18	14	1.28571
	268	67	106	0.632075		268	34	46	0.73913		268	20	21	0.952381
	269	100	178	0.561798		269	61	55	1.10909		269	28	32	0.875
	270	732	342	2.14035		270	447	145	3.08276		270	183	83	2.20482
	271	84	83	1.01205		271	34	47	0.723404		271	18	21	0.857143
	272	155	174	0.890805		272	63	74	0.851351		272	28	32	0.875
	273	122	124	0.983871		273	43	48	0.895833		273	19	21	0.904762
	274	305	423	0.72104		274	147	221	0.665158		274	76	115	0.66087
	275	262	326	0.803681		275	109	149	0.731544		275	66	85	0.776471
	276	57	50	1.14		276	24	38	0.631579		276	10	20	0.5
	277	350	425	0.823529		277	169	251	0.673307		277	95	127	0.748031
	278	143	97	1.47423		278	70	68	1.02941		278	27	15	1.8
	279	92	71	1.29577		279	57	37	1.54054		279	29	15	1.93333
	280	532	793	0.67087		280	296	329	0.899696		280	158	153	1.03268
	281	297	331	0.897281		281	158	155	1.01935		281	76	66	1.15152
	282	139	111	1.25225		282	68	60	1.13333		282	40	26	1.53846
	283	72	69	1.04348		283	28	42	0.666667		283	10	15	0.666667
	284	245	338	0.724852		284	89	165	0.539394		284	45	85	0.529412
	285	92	62	1.48387		285	51	38	1.34211		285	21	10	2.1
	286	241	333	0.723724		286	99	140	0.707143		286	52	61	0.852459
	287	956	1772	0.539503		287	494	836	0.590909		287	245	409	0.599022
	288	226	199	1.13568		288	90	112	0.803571		288	40	59	0.677966
	289	169	114	1.48246		289	62	42	1.47619		289	29	15	1.93333
	290	202	220	0.918182		290	96	92	1.04348		290	47	48	0.979167
	291	69	104	0.663462		291	43	42	1.02381		291	17	22	0.772727
	292	68	73	0.931507		292	31	42	0.738095		292	16	18	0.888889
	293	76	79	0.962025		293	24	48	0.5		293	5	22	0.227273
	294	157	79	1.98734		294	67	34	1.97059		294	29	15	1.93333
	295	95	86	1.10465		295	55	42	1.30952		295	21	11	1.90909
	296	90	65	1.38462		296	51	34	1.5		296	25	13	1.92308
	297	37	68	0.544118		297	10	41	0.243902		297	10	15	0.666667
	298	296	137	2.16058		298	148	68	2.17647		298	77	38	2.02632
	299	152	174	0.873563		299	71	82	0.865854		299	30	38	0.789474
	300	240	260	0.923077		300	102	129	0.790698		300	45	78	0.576923
	301	57	63	0.904762		301	35	37	0.945946		301	11	19	0.578947
	302	199	218	0.912844		302	95	117	0.811966		302	49	52	0.942308
	303	43	62	0.693548		303	15	44	0.340909		303	6	14	0.428571
	304	301	175	1.72		304	159	88	1.80682		304	67	34	1.97059
	305	94	100	0.94		305	39	62	0.629032		305	20	26	0.769231
	306	80	88	0.909091		306	38	45	0.844444		306	12	17	0.705882
	307	206	126	1.63492		307	80	41	1.95122		307	53	27	1.96296
	308	46	56	0.821429		308	25	26	0.961538		308	14	16	0.875
	309	154	174	0.885057		309	78	94	0.829787		309	37	53	0.698113
	310	177	167	1.05988		310	62	60	1.03333		310	30	26	1.15385
	311	305	385	0.792208		311	135	189	0.714286		311	63	96	0.65625
	312	138	103	1.33981		312	56	61	0.918033		312	24	45	0.533333
	313	88	55	1.6		313	43	25	1.72		313	21	13	1.61538
	314	165	218	0.756881		314	92	79	1.16456		314	47	39	1.20513
	315	191	247	0.773279		315	102	128	0.796875		315	51	74	0.689189
	316	105	133	0.789474		316	42	66	0.636364		316	19	36	0.527778
	317	128	130	0.984615		317	67	54	1.24074		317	29	21	1.38095
	318	498	651	0.764977		318	242	315	0.768254		318	124	157	0.789809
	319	52	41	1.26829		319	21	29	0.724138		319	8	10	0.8
	320	105	96	1.09375		320	67	77	0.87013		320	30	31	0.967742
	321	61	30	2.03333		321	34	15	2.26667		321	21	8	2.625
	322	125	145	0.862069		322	55	65	0.846154		322	26	36	0.722222
	323	116	72	1.61111		323	61	52	1.17308		323	26	28	0.928571
	324	138	101	1.36634		324	59	38	1.55263		324	25	21	1.19048
	325	78	77	1.01299		325	44	38	1.15789		325	27	17	1.58824
	326	114	133	0.857143		326	62	60	1.03333		326	23	29	0.793103
	327	507	575	0.881739		327	235	271	0.867159		327	119	124	0.959677
	328	88	72	1.22222		328	33	32	1.03125		328	16	15	1.06667
	329	121	139	0.870504		329	49	80	0.6125		329	27	42	0.642857
	330	55	35	1.57143		330	30	11	2.72727		330	18	5	3.6
	331	369	425	0.868235		331	139	213	0.652582		331	61	94	0.648936
	332	172	181	0.950276		332	76	75	1.01333		332	34	42	0.809524
	333	44	47	0.93617		333	19	23	0.826087		333	13	11	1.18182
	334	124	206	0.601942		334	66	98	0.673469		334	34	53	0.641509
	335	137	212	0.646226		335	69	116	0.594828		335	31	62	0.5
	336	177	70	2.52857		336	110	49	2.2449		336	55	24	2.29167
	337	277	329	0.841945		337	146	169	0.863905		337	66	81	0.814815
	338	60	49	1.22449		338	30	22	1.36364		338	11	15	0.733333
	339	197	190	1.03684		339	72	100	0.72		339	44	56	0.785714
	340	64	48	1.33333		340	30	35	0.857143		340	11	14	0.785714
	341	57	72	0.791667		341	26	32	0.8125		341	14	19	0.736842
	342	80	89	0.898876		342	35	37	0.945946		342	18	24	0.75
	343	65	67	0.970149		343	36	41	0.878049		343	16	23	0.695652
	344	67	32	2.09375		344	42	18	2.33333		344	15	9	1.66667
	345	297	351	0.846154		345	139	168	0.827381		345	58	78	0.74359
	346	110	138	0.797101		346	78	67	1.16418		346	39	31	1.25806
	347	134	90	1.48889		347	57	56	1.01786		347	26	27	0.962963
	348	57	59	0.966102		348	41	30	1.36667		348	17	17	1
	349	183	231	0.792208		349	95	105	0.904762		349	44	61	0.721311
	350	122	147	0.829932		350	74	80	0.925		350	35	35	1
	351	34	45	0.755556		351	23	17	1.35294		351	10	10	1
	352	58	66	0.878788		352	24	45	0.533333		352	16	18	0.888889
	353	40	51	0.784314		353	29	26	1.11538		353	16	18	0.888889
	354	50	83	0.60241		354	31	36	0.861111		354	19	15	1.26667
	355	96	73	1.31507		355	36	37	0.972973		355	20	21	0.952381
	356	297	416	0.713942		356	155	190	0.815789		356	76	96	0.791667
	357	75	49	1.53061		357	38	34	1.11765		357	21	24	0.875
	358	136	166	0.819277		358	60	54	1.11111		358	37	26	1.42308
	359	114	111	1.02703		359	36	57	0.631579		359	21	32	0.65625
	360	240	208	1.15385		360	86	96	0.895833		360	42	37	1.13514
	361	57	67	0.850746		361	27	43	0.627907		361	13	15	0.866667
	362	391	441	0.886621		362	195	245	0.795918		362	82	122	0.672131
	363	112	85	1.31765		363	60	42	1.42857		363	36	23	1.56522
	364	35	55	0.636364		364	16	33	0.484848		364	9	17	0.529412
	365	66	50	1.32		365	40	36	1.11111		365	17	17	1
	366	168	166	1.01205		366	71	76	0.934211		366	38	38	1
	367	187	295	0.633898		367	71	121	0.586777		367	44	63	0.698413
	368	36	46	0.782609		368	15	12	1.25		368	9	9	1
	369	312	287	1.08711		369	159	138	1.15217		369	85	63	1.34921
	370	230	282	0.815603		370	106	126	0.84127		370	50	54	0.925926
	371	138	192	0.71875		371	87	135	0.644444		371	36	56	0.642857
	372	90	100	0.9		372	44	49	0.897959		372	28	34	0.823529
	373	80	77	1.03896		373	22	42	0.52381		373	9	19	0.473684
	374	374	408	0.916667		374	163	175	0.931429		374	92	78	1.17949
	375	75	115	0.652174		375	43	71	0.605634		375	23	38	0.605263
	376	69	55	1.25455		376	24	19	1.26316		376	10	15	0.666667
	377	262	329	0.796353		377	123	172	0.715116		377	64	88	0.727273
	378	666	1015	0.656158		378	290	494	0.587045		378	153	226	0.676991
	379	115	125	0.92		379	55	75	0.733333		379	34	35	0.971429
	380	84	99	0.848485		380	55	44	1.25		380	28	28	1
	381	189	193	0.979275		381	97	115	0.843478		381	56	52	1.07692
	382	113	155	0.729032		382	64	74	0.864865		382	33	32	1.03125
	383	57	52	1.09615		383	19	32	0.59375		383	10	20	0.5
	384	126	131	0.961832		384	66	79	0.835443		384	33	45	0.733333
	385	80	57	1.40351		385	55	29	1.89655		385	28	20	1.4
	386	62	115	0.53913		386	40	59	0.677966		386	20	34	0.588235
	387	96	80	1.2		387	50	42	1.19048		387	25	23	1.08696
	388	91	98	0.928571		388	40	45	0.888889		388	13	27	0.481481
	389	56	82	0.682927		389	31	34	0.911765		389	16	14	1.14286
	390	54	50	1.08		390	40	21	1.90476		390	21	9	2.33333
	391	1591	602	2.64286		391	756	356	2.1236		391	363	156	2.32692
	392	224	319	0.702194		392	120	143	0.839161		392	63	71	0.887324
	393	138	138	1		393	60	44	1.36364		393	21	19	1.10526
	394	442	85	5.2		394	251	73	3.43836		394	144	29	4.96552
	395	53	48	1.10417		395	23	31	0.741935		395	14	10	1.4
	396	74	110	0.672727		396	33	60	0.55		396	13	26	0.5
	397	82	55	1.49091		397	44	31	1.41935		397	18	20	0.9
	398	49	51	0.960784		398	18	31	0.580645		398	9	10	0.9
	399	202	61	3.31148		399	104	48	2.16667		399	46	21	2.19048
	400	150	216	0.694444		400	77	104	0.740385		400	39	51	0.764706
	401	114	103	1.1068		401	59	37	1.59459		401	36	24	1.5
	402	89	67	1.32836		402	39	33	1.18182		402	26	19	1.36842
	403	45	65	0.692308		403	28	46	0.608696		403	14	30	0.466667
	404	48	39	1.23077		404	15	32	0.46875		404	8	12	0.666667
	405	109	132	0.825758		405	39	67	0.58209		405	18	27	0.666667
	406	56	71	0.788732		406	25	35	0.714286		406	17	20	0.85
	407	58	64	0.90625		407	25	31	0.806452		407	10	16	0.625
	408	62	87	0.712644		408	43	38	1.13158		408	32	17	1.88235
	409	76	115	0.66087		409	42	64	0.65625		409	23	37	0.621622
	410	212	241	0.879668		410	136	133	1.02256		410	56	74	0.756757
	411	145	136	1.06618		411	60	56	1.07143		411	36	27	1.33333
	412	33	44	0.75		412	18	17	1.05882		412	4	11	0.363636
	413	57	75	0.76		413	24	36	0.666667		413	16	16	1
	414	43	56	0.767857		414	17	29	0.586207		414	11	8	1.375
	415	169	353	0.478754		415	73	190	0.384211		415	32	102	0.313725
	416	155	204	0.759804		416	65	105	0.619048		416	36	62	0.580645
	417	48	40	1.2		417	29	23	1.26087		417	12	13	0.923077
	418	71	81	0.876543		418	26	39	0.666667		418	17	18	0.944444
	419	192	244	0.786885		419	103	131	0.78626		419	51	57	0.894737
	420	96	91	1.05495		420	28	50	0.56		420	14	27	0.518519
	421	242	327	0.740061		421	126	138	0.913043		421	66	80	0.825
	422	149	174	0.856322		422	68	94	0.723404		422	39	44	0.886364
	423	79	50	1.58		423	21	40	0.525		423	13	19	0.684211
	424	170	264	0.643939		424	89	124	0.717742		424	48	69	0.695652
	425	88	90	0.977778		425	49	34	1.44118		425	24	20	1.2
	426	133	249	0.534137		426	81	134	0.604478		426	35	71	0.492958
	427	135	117	1.15385		427	62	59	1.05085		427	32	29	1.10345
	428	76	60	1.26667		428	44	27	1.62963		428	24	19	1.26316
	429	115	109	1.05505		429	48	45	1.06667		429	31	24	1.29167
	430	103	63	1.63492		430	42	28	1.5		430	26	14	1.85714
	431	62	101	0.613861		431	29	48	0.604167		431	23	25	0.92
	432	48	50	0.96		432	16	23	0.695652		432	6	16	0.375
	433	85	99	0.858586		433	54	53	1.01887		433	26	39	0.666667
	434	91	97	0.938144		434	54	61	0.885246		434	26	23	1.13043
	435	70	92	0.76087		435	34	41	0.829268		435	21	24	0.875
	436	74	131	0.564885		436	47	75	0.626667		436	30	34	0.882353
	437	535	328	1.6311		437	245	148	1.65541		437	89	45	1.97778
	438	61	110	0.554545		438	37	72	0.513889		438	16	40	0.4
	439	45	55	0.818182		439	23	44	0.522727		439	10	25	0.4
	440	249	292	0.85274		440	115	134	0.858209		440	51	71	0.71831
	441	66	42	1.57143		441	28	34	0.823529		441	13	22	0.590909
	442	73	44	1.65909		442	28	20	1.4		442	12	11	1.09091
	443	106	136	0.779412		443	45	72	0.625		443	28	37	0.756757
	444	47	42	1.11905		444	21	22	0.954545		444	10	12	0.833333
	445	121	68	1.77941		445	57	29	1.96552		445	29	15	1.93333
	446	68	60	1.13333		446	29	29	1		446	12	23	0.521739
	447	76	102	0.745098		447	33	42	0.785714		447	16	18	0.888889
	448	349	211	1.65403		448	118	118	1		448	68	55	1.23636
	449	51	40	1.275		449	25	33	0.757576		449	14	11	1.27273
	450	60	46	1.30435		450	35	27	1.2963		450	14	14	1
	451	206	292	0.705479		451	123	155	0.793548		451	66	80	0.825
	452	33	51	0.647059		452	18	37	0.486486		452	12	22	0.545455
	453	39	60	0.65		453	19	30	0.633333		453	12	14	0.857143
	454	89	61	1.45902		454	41	52	0.788462		454	17	24	0.708333
	455	257	305	0.842623		455	113	148	0.763514		455	58	73	0.794521
	456	205	307	0.667752		456	109	135	0.807407		456	58	56	1.03571
	457	42	49	0.857143		457	14	30	0.466667		457	9	16	0.5625
	458	45	24	1.875		458	22	6	3.66667		458	13	3	4.33333
	459	123	177	0.694915		459	56	88	0.636364		459	28	46	0.608696
	460	84	59	1.42373		460	39	20	1.95		460	23	12	1.91667
	461	155	225	0.688889		461	71	107	0.663551		461	38	63	0.603175
	462	112	111	1.00901		462	49	59	0.830508		462	21	34	0.617647
	463	87	102	0.852941		463	47	42	1.11905		463	24	18	1.33333
	464	154	124	1.24194		464	95	48	1.97917		464	39	23	1.69565
	465	73	73	1		465	30	15	2		465	16	8	2
	466	69	57	1.21053		466	45	23	1.95652		466	19	10	1.9
	467	87	140	0.621429		467	48	70	0.685714		467	21	42	0.5
	468	54	26	2.07692		468	26	7	3.71429		468	11	5	2.2
	469	145	53	2.73585		469	81	22	3.68182		469	44	5	8.8
	470	81	115	0.704348		470	51	61	0.836066		470	28	22	1.27273
	471	296	182	1.62637		471	109	64	1.70312		471	42	28	1.5
	472	104	73	1.42466		472	61	37	1.64865		472	25	15	1.66667
	473	18	20	0.9		473	13	12	1.08333		473	7	9	0.777778
	474	33	42	0.785714		474	18	19	0.947368		474	8	6	1.33333
	475	119	93	1.27957		475	49	60	0.816667		475	21	26	0.807692
	476	88	91	0.967033		476	33	52	0.634615		476	20	12	1.66667
	477	19	15	1.26667		477	9	12	0.75		477	4	9	0.444444
	478	140	193	0.725389		478	88	101	0.871287		478	41	44	0.931818
	479	266	218	1.22018		479	156	124	1.25806		479	61	66	0.924242
	480	162	199	0.81407		480	72	95	0.757895		480	30	56	0.535714
	481	62	55	1.12727		481	30	27	1.11111		481	15	11	1.36364
	482	36	36	1		482	10	22	0.454545		482	3	13	0.230769
	483	54	67	0.80597		483	36	25	1.44		483	21	12	1.75
	484	212	140	1.51429		484	96	59	1.62712		484	47	25	1.88
	485	91	99	0.919192		485	32	57	0.561404		485	20	21	0.952381
	486	41	40	1.025		486	18	17	1.05882		486	9	7	1.28571
	487	104	54	1.92593		487	55	34	1.61765		487	11	6	1.83333
	488	76	167	0.45509		488	57	101	0.564356		488	17	35	0.485714
	489	61	56	1.08929		489	34	23	1.47826		489	16	18	0.888889
	490	91	94	0.968085		490	41	51	0.803922		490	24	22	1.09091
	491	50	70	0.714286		491	22	26	0.846154		491	7	12	0.583333
	492	51	50	1.02		492	17	22	0.772727		492	6	10	0.6
	493	50	91	0.549451		493	28	38	0.736842		493	14	12	1.16667
	494	44	31	1.41935		494	45	16	2.8125		494	21	8	2.625
	495	286	328	0.871951		495	158	164	0.963415		495	55	72	0.763889
	496	151	228	0.662281		496	65	93	0.698925		496	40	43	0.930233
	497	46	25	1.84		497	19	8	2.375		497	10	6	1.66667
	498	79	68	1.16176		498	53	30	1.76667		498	21	11	1.90909
	499	69	119	0.579832		499	33	42	0.785714		499	17	29	0.586207
	500	137	165	0.830303		500	47	105	0.447619		500	25	46	0.543478
	501	177	271	0.653137		501	91	160	0.56875		501	39	80	0.4875
	502	15	16	0.9375		502	5	11	0.454545		502	4	7	0.571429
	503	79	34	2.32353		503	28	7	4		503	10	3	3.33333
	504	63	84	0.75		504	22	37	0.594595		504	9	20	0.45
	505	41	39	1.05128		505	20	34	0.588235		505	5	17	0.294118
	506	46	81	0.567901		506	23	36	0.638889		506	5	21	0.238095
	507	116	84	1.38095		507	69	35	1.97143		507	27	14	1.92857
	508	164	110	1.49091		508	72	51	1.41176		508	39	26	1.5
	509	40	27	1.48148		509	21	12	1.75		509	11	4	2.75
	510	86	100	0.86		510	45	49	0.918367		510	23	19	1.21053
	511	48	38	1.26316		511	27	16	1.6875		511	13	8	1.625
	512	77	64	1.20312		512	35	28	1.25		512	16	12	1.33333
	513	80	64	1.25		513	21	44	0.477273		513	12	24	0.5
	514	38	42	0.904762		514	14	14	1		514	6	7	0.857143
	515	36	50	0.72		515	27	13	2.07692		515	13	2	6.5
	516	55	70	0.785714		516	20	26	0.769231		516	13	17	0.764706
	517	81	57	1.42105		517	41	27	1.51852		517	23	9	2.55556
	518	120	189	0.634921		518	73	93	0.784946		518	35	34	1.02941
	519	58	40	1.45		519	25	32	0.78125		519	12	19	0.631579
	520	49	66	0.742424		520	17	33	0.515152		520	8	19	0.421053
	521	168	89	1.88764		521	77	38	2.02632		521	40	21	1.90476
	522	44	42	1.04762		522	25	14	1.78571		522	13	4	3.25
	523	643	902	0.71286		523	296	368	0.804348		523	150	158	0.949367
	524	90	54	1.66667		524	47	27	1.74074		524	23	12	1.91667
	525	100	109	0.917431		525	61	69	0.884058		525	32	24	1.33333
	526	45	40	1.125		526	18	37	0.486486		526	11	17	0.647059
	527	83	50	1.66		527	38	45	0.844444		527	9	18	0.5
	528	36	57	0.631579		528	16	26	0.615385		528	10	12	0.833333
	529	119	91	1.30769		529	59	52	1.13462		529	44	33	1.33333
	530	182	214	0.850467		530	79	107	0.738318		530	46	67	0.686567
	531	53	60	0.883333		531	35	40	0.875		531	17	16	1.0625
	532	60	38	1.57895		532	17	22	0.772727		532	11	5	2.2
	533	125	92	1.3587		533	62	49	1.26531		533	29	32	0.90625
	534	336	352	0.954545		534	161	171	0.94152		534	62	86	0.72093
	535	164	194	0.845361		535	62	79	0.78481		535	26	36	0.722222
	536	12	14	0.857143		536	12	5	2.4		536	6	3	2
	537	54	39	1.38462		537	11	28	0.392857		537	7	6	1.16667
	538	105	68	1.54412		538	48	24	2		538	19	7	2.71429
	539	60	59	1.01695		539	31	14	2.21429		539	8	8	1
	540	54	63	0.857143		540	20	15	1.33333		540	10	5	2
	541	18	31	0.580645		541	6	18	0.333333		541	3	11	0.272727
	542	49	71	0.690141		542	35	34	1.02941		542	20	13	1.53846
	543	80	134	0.597015		543	59	59	1		543	36	32	1.125
	544	50	65	0.769231		544	21	33	0.636364		544	13	19	0.684211
	545	200	344	0.581395		545	80	172	0.465116		545	39	83	0.46988
	546	70	67	1.04478		546	29	28	1.03571		546	14	21	0.666667
	547	9	13	0.692308		547	5	2	2.5		547	2	1	2
	548	79	94	0.840426		548	52	35	1.48571		548	24	19	1.26316
	549	78	54	1.44444		549	32	18	1.77778		549	19	8	2.375
	550	66	108	0.611111		550	24	60	0.4		550	15	40	0.375
	551	40	35	1.14286		551	18	26	0.692308		551	11	18	0.611111
	552	21	18	1.16667		552	16	8	2		552	11	2	5.5
	553	187	206	0.907767		553	85	111	0.765766		553	38	46	0.826087
	554	418	461	0.906725		554	225	240	0.9375		554	106	122	0.868852
	555	220	272	0.808824		555	94	117	0.803419		555	38	57	0.666667
	556	26	45	0.577778		556	16	20	0.8		556	9	12	0.75
	557	116	94	1.23404		557	67	54	1.24074		557	39	24	1.625
	558	150	201	0.746269		558	83	113	0.734513		558	44	57	0.77193
	559	569	789	0.721166		559	290	396	0.732323		559	143	197	0.725888
	560	158	153	1.03268		560	83	64	1.29688		560	36	35	1.02857
	561	171	191	0.895288		561	89	79	1.12658		561	37	43	0.860465
	562	78	99	0.787879		562	46	45	1.02222		562	17	17	1
	563	79	63	1.25397		563	27	26	1.03846		563	14	9	1.55556
	564	121	156	0.775641		564	66	93	0.709677		564	25	44	0.568182
	565	242	293	0.825939		565	119	143	0.832168		565	65	59	1.10169
	566	35	27	1.2963		566	12	13	0.923077		566	6	5	1.2
	567	164	98	1.67347		567	93	58	1.60345		567	54	18	3
	568	127	143	0.888112		568	46	62	0.741935		568	27	26	1.03846
	569	300	410	0.731707		569	126	202	0.623762		569	61	89	0.685393
	570	99	103	0.961165		570	58	33	1.75758		570	31	16	1.9375
	571	45	48	0.9375		571	15	14	1.07143		571	10	9	1.11111
	572	53	65	0.815385		572	28	37	0.756757		572	14	20	0.7
	573	137	126	1.0873		573	65	51	1.27451		573	30	26	1.15385
	574	81	87	0.931034		574	45	46	0.978261		574	20	24	0.833333
	575	352	320	1.1		575	182	193	0.943005		575	75	101	0.742574
	576	43	65	0.661538		576	22	24	0.916667		576	10	19	0.526316
	577	177	186	0.951613		577	85	74	1.14865		577	44	41	1.07317
	578	47	35	1.34286		578	27	13	2.07692		578	20	11	1.81818
	579	64	102	0.627451		579	34	38	0.894737		579	10	26	0.384615
	580	32	45	0.711111		580	11	20	0.55		580	10	14	0.714286
	581	180	213	0.84507		581	74	87	0.850575		581	35	43	0.813953
	582	36	48	0.75		582	19	19	1		582	12	8	1.5
	583	71	89	0.797753		583	27	31	0.870968		583	15	18	0.833333
	584	63	64	0.984375		584	27	18	1.5		584	15	5	3
	585	65	64	1.01562		585	41	26	1.57692		585	21	11	1.90909
	586	48	58	0.827586		586	28	25	1.12		586	11	9	1.22222
	587	21	25	0.84		587	5	23	0.217391		587	4	7	0.571429
	588	35	22	1.59091		588	14	10	1.4		588	7	2	3.5
	589	57	83	0.686747		589	37	57	0.649123		589	15	28	0.535714
	590	229	247	0.927126		590	94	112	0.839286		590	59	55	1.07273
	591	27	32	0.84375		591	12	15	0.8		591	5	6	0.833333
	592	24	24	1		592	15	10	1.5		592	7	6	1.16667
	593	51	43	1.18605		593	16	22	0.727273		593	8	17	0.470588
	594	41	66	0.621212		594	24	26	0.923077		594	10	15	0.666667
	595	73	54	1.35185		595	35	22	1.59091		595	12	7	1.71429
	596	136	153	0.888889		596	78	85	0.917647		596	39	53	0.735849
	597	107	105	1.01905		597	63	42	1.5		597	31	18	1.72222
	598	44	47	0.93617		598	34	32	1.0625		598	23	13	1.76923
	599	106	179	0.592179		599	57	88	0.647727		599	33	61	0.540984
	600	61	80	0.7625		600	39	39	1		600	21	18	1.16667
	601	23	32	0.71875		601	10	11	0.909091		601	3	7	0.428571
	602	40	52	0.769231		602	27	20	1.35		602	14	6	2.33333
	603	63	61	1.03279		603	20	24	0.833333		603	8	11	0.727273
	604	97	50	1.94		604	58	20	2.9		604	23	3	7.66667
	605	30	22	1.36364		605	23	15	1.53333		605	11	2	5.5
	606	28	18	1.55556		606	22	8	2.75		606	8	4	2
	607	145	123	1.17886		607	64	69	0.927536		607	35	43	0.813953
	608	39	44	0.886364		608	27	25	1.08		608	13	17	0.764706
	609	39	56	0.696429		609	16	23	0.695652		609	4	8	0.5
	610	51	31	1.64516		610	43	13	3.30769		610	16	6	2.66667
	611	216	78	2.76923		611	120	44	2.72727		611	66	22	3
	612	57	55	1.03636		612	28	23	1.21739		612	21	16	1.3125
	613	28	37	0.756757		613	16	17	0.941176		613	8	11	0.727273
	614	81	78	1.03846		614	67	34	1.97059		614	34	22	1.54545
	615	44	16	2.75		615	17	12	1.41667		615	7	4	1.75
	616	28	42	0.666667		616	8	25	0.32		616	3	17	0.176471
	617	84	113	0.743363		617	52	56	0.928571		617	23	23	1
	618	84	62	1.35484		618	51	26	1.96154		618	30	16	1.875
	619	68	65	1.04615		619	26	27	0.962963		619	12	16	0.75
	620	39	59	0.661017		620	18	35	0.514286		620	8	18	0.444444
	621	71	70	1.01429		621	30	34	0.882353		621	10	14	0.714286
	622	75	78	0.961538		622	26	26	1		622	16	9	1.77778
	623	8	13	0.615385		623	5	2	2.5		623	1	0	#DIV/0!
	624	56	71	0.788732		624	29	16	1.8125		624	11	9	1.22222
	625	107	156	0.685897		625	54	86	0.627907		625	20	39	0.512821
	626	55	31	1.77419		626	25	10	2.5		626	13	8	1.625
	627	25	33	0.757576		627	11	26	0.423077		627	6	10	0.6
	628	39	72	0.541667		628	24	35	0.685714		628	11	19	0.578947
	629	132	81	1.62963		629	75	47	1.59574		629	21	29	0.724138
	630	116	95	1.22105		630	34	53	0.641509		630	13	38	0.342105
	631	74	92	0.804348		631	36	38	0.947368		631	18	12	1.5
	632	375	535	0.700935		632	196	279	0.702509		632	109	137	0.79562
	633	54	66	0.818182		633	28	45	0.622222		633	12	24	0.5
	634	83	92	0.902174		634	54	35	1.54286		634	26	18	1.44444
	635	27	44	0.613636		635	17	18	0.944444		635	9	6	1.5
	636	166	163	1.0184		636	86	86	1		636	44	47	0.93617
	637	95	63	1.50794		637	45	23	1.95652		637	25	13	1.92308
	638	73	150	0.486667		638	42	67	0.626866		638	25	22	1.13636
	639	266	292	0.910959		639	125	119	1.05042		639	60	60	1
	640	47	65	0.723077		640	27	29	0.931034		640	9	13	0.692308
	641	119	157	0.757962		641	54	76	0.710526		641	15	36	0.416667
	642	87	118	0.737288		642	40	55	0.727273		642	23	29	0.793103
	643	27	42	0.642857		643	14	20	0.7		643	9	11	0.818182
	644	31	25	1.24		644	16	6	2.66667		644	1	2	0.5
	645	32	54	0.592593		645	22	32	0.6875		645	9	21	0.428571
	646	56	42	1.33333		646	25	28	0.892857		646	14	12	1.16667
	647	50	37	1.35135		647	27	28	0.964286		647	13	16	0.8125
	648	161	201	0.800995		648	89	118	0.754237		648	41	64	0.640625
	649	38	38	1		649	19	12	1.58333		649	13	9	1.44444
	650	45	62	0.725806		650	20	43	0.465116		650	8	21	0.380952
	651	228	211	1.08057		651	126	139	0.906475		651	56	81	0.691358
	652	122	143	0.853147		652	63	71	0.887324		652	29	43	0.674419
	653	98	121	0.809917		653	39	56	0.696429		653	18	28	0.642857
	654	16	24	0.666667		654	15	12	1.25		654	10	3	3.33333
	655	170	236	0.720339		655	80	108	0.740741		655	28	59	0.474576
	656	15	28	0.535714		656	9	5	1.8		656	2	3	0.666667
	657	36	48	0.75		657	23	23	1		657	13	14	0.928571
	658	118	121	0.975207		658	59	40	1.475		658	29	25	1.16
	659	78	48	1.625		659	32	28	1.14286		659	10	20	0.5
	660	35	31	1.12903		660	16	22	0.727273		660	9	12	0.75
	661	139	195	0.712821		661	60	97	0.618557		661	35	44	0.795455
	662	56	39	1.4359		662	23	26	0.884615		662	11	15	0.733333
	663	50	57	0.877193		663	30	30	1		663	15	12	1.25
	664	60	88	0.681818		664	31	33	0.939394		664	15	13	1.15385
	665	51	70	0.728571		665	27	24	1.125		665	10	15	0.666667
	666	37	48	0.770833		666	16	26	0.615385		666	7	13	0.538462
	667	26	30	0.866667		667	12	22	0.545455		667	8	5	1.6
	668	16	21	0.761905		668	7	9	0.777778		668	2	7	0.285714
	669	118	58	2.03448		669	77	35	2.2		669	47	21	2.2381
	670	100	66	1.51515		670	28	42	0.666667		670	15	21	0.714286
	671	112	172	0.651163		671	58	82	0.707317		671	34	51	0.666667
	672	60	63	0.952381		672	36	32	1.125		672	20	27	0.740741
	673	18	19	0.947368		673	12	11	1.09091		673	10	1	10
	674	53	35	1.51429		674	15	8	1.875		674	6	2	3
	675	30	33	0.909091		675	9	18	0.5		675	4	11	0.363636
	676	111	150	0.74		676	39	75	0.52		676	27	37	0.72973
	677	64	51	1.2549		677	36	45	0.8		677	16	27	0.592593
	678	44	34	1.29412		678	20	14	1.42857		678	5	10	0.5
	679	56	66	0.848485		679	21	27	0.777778		679	11	10	1.1
	680	198	202	0.980198		680	119	117	1.01709		680	67	50	1.34
	681	29	27	1.07407		681	16	16	1		681	9	6	1.5
	682	321	269	1.19331		682	190	152	1.25		682	96	58	1.65517
	683	333	371	0.897574		683	169	227	0.744493		683	68	119	0.571429
	684	167	252	0.662698		684	80	148	0.540541		684	46	75	0.613333
	685	43	61	0.704918		685	22	20	1.1		685	15	10	1.5
	686	35	42	0.833333		686	16	22	0.727273		686	10	13	0.769231
	687	71	86	0.825581		687	20	34	0.588235		687	7	15	0.466667
	688	280	367	0.762943		688	135	157	0.859873		688	69	90	0.766667
	689	42	47	0.893617		689	9	18	0.5		689	4	5	0.8
	690	100	96	1.04167		690	51	54	0.944444		690	20	40	0.5
	691	135	225	0.6		691	71	102	0.696078		691	36	71	0.507042
	692	81	75	1.08		692	40	38	1.05263		692	28	17	1.64706
	693	73	106	0.688679		693	46	43	1.06977		693	18	24	0.75
	694	57	81	0.703704		694	31	40	0.775		694	15	22	0.681818
	695	57	38	1.5		695	29	30	0.966667		695	9	19	0.473684
	696	61	93	0.655914		696	36	48	0.75		696	18	26	0.692308
	697	86	130	0.661538		697	47	51	0.921569		697	25	34	0.735294
	698	53	52	1.01923		698	28	26	1.07692		698	17	10	1.7
	699	81	102	0.794118		699	30	51	0.588235		699	12	24	0.5
	700	30	26	1.15385		700	8	15	0.533333		700	3	11	0.272727
	701	79	71	1.11268		701	35	47	0.744681		701	16	21	0.761905
	702	35	37	0.945946		702	15	18	0.833333		702	11	8	1.375
	703	58	31	1.87097		703	24	18	1.33333		703	15	8	1.875
	704	22	16	1.375		704	13	6	2.16667		704	7	4	1.75
	705	35	35	1		705	14	18	0.777778		705	9	8	1.125
	706	41	42	0.97619		706	18	13	1.38462		706	12	8	1.5
	707	60	42	1.42857		707	23	16	1.4375		707	3	8	0.375
	708	31	15	2.06667		708	14	11	1.27273		708	5	1	5
	709	35	59	0.59322		709	15	28	0.535714		709	6	14	0.428571
	710	119	159	0.748428		710	62	70	0.885714		710	26	32	0.8125
	711	174	78	2.23077		711	106	31	3.41935		711	60	14	4.28571
	712	32	53	0.603774		712	16	28	0.571429		712	7	10	0.7
	713	54	53	1.01887		713	19	28	0.678571		713	10	16	0.625
	714	170	207	0.821256		714	77	105	0.733333		714	45	50	0.9
	715	40	43	0.930233		715	12	32	0.375		715	8	22	0.363636
	716	60	27	2.22222		716	20	16	1.25		716	8	3	2.66667
	717	60	132	0.454545		717	35	49	0.714286		717	12	21	0.571429
	718	39	52	0.75		718	15	20	0.75		718	8	7	1.14286
	719	138	180	0.766667		719	58	100	0.58		719	30	44	0.681818
	720	125	95	1.31579		720	53	51	1.03922		720	34	25	1.36
	721	189	242	0.780992		721	104	112	0.928571		721	43	50	0.86
	722	182	190	0.957895		722	86	92	0.934783		722	37	52	0.711538
	723	78	120	0.65		723	39	59	0.661017		723	17	33	0.515152
	724	89	111	0.801802		724	43	56	0.767857		724	23	29	0.793103
	725	145	124	1.16935		725	66	53	1.24528		725	28	27	1.03704
	726	95	135	0.703704		726	46	61	0.754098		726	26	26	1
	727	291	368	0.790761		727	141	205	0.687805		727	79	89	0.88764
	728	23	34	0.676471		728	12	19	0.631579		728	4	11	0.363636
	729	62	47	1.31915		729	33	33	1		729	15	13	1.15385
	730	61	82	0.743902		730	30	41	0.731707		730	16	24	0.666667
	731	26	26	1		731	17	9	1.88889		731	8	0	#DIV/0!
	732	87	132	0.659091		732	36	46	0.782609		732	12	24	0.5
	733	61	92	0.663043		733	29	23	1.26087		733	15	15	1
	734	51	39	1.30769		734	22	25	0.88		734	13	15	0.866667
	735	33	70	0.471429		735	26	26	1		735	10	14	0.714286
	736	72	105	0.685714		736	31	43	0.72093		736	20	23	0.869565
	737	11	14	0.785714		737	1	7	0.142857		737	0	0	#DIV/0!
	738	42	39	1.07692		738	10	13	0.769231		738	4	6	0.666667
	739	97	195	0.497436		739	49	71	0.690141		739	23	41	0.560976
	740	37	36	1.02778		740	16	19	0.842105		740	8	11	0.727273
	741	51	59	0.864407		741	30	27	1.11111		741	9	19	0.473684
	742	115	67	1.71642		742	41	47	0.87234		742	19	23	0.826087
	743	148	207	0.714976		743	61	93	0.655914		743	24	48	0.5
	744	37	107	0.345794		744	24	48	0.5		744	11	19	0.578947
	745	171	272	0.628676		745	66	135	0.488889		745	29	67	0.432836
	746	101	79	1.27848		746	38	32	1.1875		746	19	16	1.1875
	747	226	289	0.782007		747	79	118	0.669492		747	38	62	0.612903
	748	52	74	0.702703		748	20	28	0.714286		748	12	14	0.857143
	749	37	62	0.596774		749	11	29	0.37931		749	5	13	0.384615
	750	78	48	1.625		750	33	21	1.57143		750	16	12	1.33333
	751	36	45	0.8		751	22	20	1.1		751	8	5	1.6
	752	38	30	1.26667		752	17	18	0.944444		752	11	8	1.375
	753	61	128	0.476562		753	53	59	0.898305		753	26	33	0.787879
	754	85	125	0.68		754	27	54	0.5		754	16	28	0.571429
	755	161	252	0.638889		755	67	103	0.650485		755	29	53	0.54717
	756	20	24	0.833333		756	14	11	1.27273		756	2	8	0.25
	757	78	92	0.847826		757	32	59	0.542373		757	14	25	0.56
	758	143	176	0.8125		758	59	82	0.719512		758	20	35	0.571429
	759	46	82	0.560976		759	28	31	0.903226		759	16	11	1.45455
	760	49	56	0.875		760	27	34	0.794118		760	6	16	0.375
	761	336	617	0.544571		761	172	268	0.641791		761	81	121	0.669421
	762	38	37	1.02703		762	27	21	1.28571		762	11	9	1.22222
	763	10	18	0.555556		763	8	11	0.727273		763	3	4	0.75
	764	64	96	0.666667		764	33	47	0.702128		764	18	25	0.72
	765	188	303	0.620462		765	87	133	0.654135		765	37	71	0.521127
	766	38	50	0.76		766	22	26	0.846154		766	10	17	0.588235
	767	70	77	0.909091		767	27	28	0.964286		767	15	13	1.15385
	768	78	43	1.81395		768	44	29	1.51724		768	24	14	1.71429
	769	172	269	0.639405		769	84	160	0.525		769	35	80	0.4375
	770	48	33	1.45455		770	35	19	1.84211		770	13	13	1
	771	49	40	1.225		771	26	24	1.08333		771	8	15	0.533333
	772	91	167	0.54491		772	47	84	0.559524		772	24	44	0.545455
	773	36	38	0.947368		773	22	34	0.647059		773	15	17	0.882353
	774	61	78	0.782051		774	32	36	0.888889		774	14	16	0.875
	775	151	144	1.04861		775	63	69	0.913043		775	38	41	0.926829
	776	7	8	0.875		776	4	0	#DIV/0!		776	1	0	#DIV/0!
	777	79	96	0.822917		777	51	26	1.96154		777	23	8	2.875
	778	23	18	1.27778		778	16	8	2		778	9	2	4.5
	779	29	51	0.568627		779	24	27	0.888889		779	8	15	0.533333
	780	22	45	0.488889		780	13	16	0.8125		780	8	6	1.33333
	781	26	19	1.36842		781	11	8	1.375		781	5	5	1
	782	50	68	0.735294		782	33	35	0.942857		782	20	19	1.05263
	783	29	36	0.805556		783	18	19	0.947368		783	10	12	0.833333
	784	98	133	0.736842		784	31	67	0.462687		784	11	31	0.354839
	785	38	32	1.1875		785	16	20	0.8		785	9	7	1.28571
	786	29	22	1.31818		786	9	16	0.5625		786	2	6	0.333333
	787	75	117	0.641026		787	30	59	0.508475		787	18	29	0.62069
	788	61	35	1.74286		788	26	20	1.3		788	11	10	1.1
	789	70	91	0.769231		789	33	38	0.868421		789	13	18	0.722222
	790	17	24	0.708333		790	16	18	0.888889		790	9	7	1.28571
	791	97	101	0.960396		791	29	64	0.453125		791	20	35	0.571429
	792	41	59	0.694915		792	22	25	0.88		792	10	16	0.625
	793	38	44	0.863636		793	28	15	1.86667		793	14	7	2
	794	37	37	1		794	12	13	0.923077		794	4	5	0.8
	795	14	17	0.823529		795	7	6	1.16667		795	4	3	1.33333
	796	48	74	0.648649		796	23	35	0.657143		796	10	14	0.714286
	797	115	41	2.80488		797	43	7	6.14286		797	26	3	8.66667
	798	70	43	1.62791		798	32	27	1.18519		798	21	11	1.90909
	799	92	90	1.02222		799	64	43	1.48837		799	27	14	1.92857
	800	67	81	0.82716		800	28	38	0.736842		800	12	21	0.571429
	801	3	3	1		801	1	0	#DIV/0!		801	1	0	#DIV/0!
	802	93	107	0.869159		802	49	57	0.859649		802	16	24	0.666667
	803	262	268	0.977612		803	100	117	0.854701		803	50	55	0.909091
	804	320	449	0.712695		804	192	178	1.07865		804	87	85	1.02353
	805	166	155	1.07097		805	83	76	1.09211		805	49	41	1.19512
	806	32	37	0.864865		806	22	23	0.956522		806	15	9	1.66667
	807	6	5	1.2		807	5	1	5		807	4	0	#DIV/0!
	808	118	137	0.861314		808	44	67	0.656716		808	27	26	1.03846
	809	63	43	1.46512		809	43	27	1.59259		809	23	12	1.91667
	810	308	401	0.76808		810	134	195	0.687179		810	66	83	0.795181
	811	77	107	0.719626		811	39	38	1.02632		811	18	18	1
	812	31	37	0.837838		812	24	25	0.96		812	6	14	0.428571
	813	99	46	2.15217		813	48	18	2.66667		813	23	8	2.875
	814	244	506	0.482213		814	115	207	0.555556		814	65	108	0.601852
	815	72	70	1.02857		815	49	34	1.44118		815	24	19	1.26316
	816	111	177	0.627119		816	46	86	0.534884		816	16	35	0.457143
	817	57	65	0.876923		817	20	29	0.689655		817	9	12	0.75
	818	39	36	1.08333		818	17	19	0.894737		818	9	10	0.9
	819	51	66	0.772727		819	24	24	1		819	14	10	1.4
	820	130	228	0.570175		820	72	100	0.72		820	43	56	0.767857
	821	61	25	2.44		821	17	23	0.73913		821	5	11	0.454545
	822	54	89	0.606742		822	36	51	0.705882		822	19	29	0.655172
	823	114	131	0.870229		823	56	75	0.746667		823	24	27	0.888889
	824	66	71	0.929577		824	52	32	1.625		824	27	18	1.5
	825	40	88	0.454545		825	28	34	0.823529		825	13	17	0.764706
	826	133	67	1.98507		826	77	44	1.75		826	33	26	1.26923
	827	222	248	0.895161		827	102	102	1		827	51	52	0.980769
	828	93	149	0.624161		828	45	84	0.535714		828	27	40	0.675
	829	30	47	0.638298		829	15	35	0.428571		829	5	18	0.277778
	830	98	81	1.20988		830	34	41	0.829268		830	19	15	1.26667
	831	34	47	0.723404		831	13	26	0.5		831	3	13	0.230769
	832	66	63	1.04762		832	21	35	0.6		832	11	19	0.578947
	833	67	83	0.807229		833	25	37	0.675676		833	18	18	1
	834	65	55	1.18182		834	37	30	1.23333		834	17	18	0.944444
	835	39	45	0.866667		835	13	17	0.764706		835	7	8	0.875
	836	88	134	0.656716		836	54	71	0.760563		836	25	45	0.555556
	837	20	10	2		837	24	17	1.41176		837	8	7	1.14286
	838	77	63	1.22222		838	36	26	1.38462		838	17	13	1.30769
	839	46	56	0.821429		839	12	32	0.375		839	9	23	0.391304
	840	85	88	0.965909		840	33	48	0.6875		840	19	21	0.904762
	841	46	50	0.92		841	19	23	0.826087		841	10	15	0.666667
	842	360	456	0.789474		842	174	240	0.725		842	93	128	0.726562
	843	55	70	0.785714		843	20	16	1.25		843	13	10	1.3
	844	74	101	0.732673		844	42	56	0.75		844	22	21	1.04762
	845	63	84	0.75		845	26	47	0.553191		845	11	21	0.52381
	846	41	44	0.931818		846	29	28	1.03571		846	10	11	0.909091
	847	79	65	1.21538		847	29	33	0.878788		847	10	15	0.666667
	848	30	22	1.36364		848	22	17	1.29412		848	14	5	2.8
	849	26	33	0.787879		849	11	20	0.55		849	4	7	0.571429
	850	36	56	0.642857		850	16	25	0.64		850	8	12	0.666667
	851	42	45	0.933333		851	33	22	1.5		851	12	9	1.33333
	852	144	177	0.813559		852	76	87	0.873563		852	40	49	0.816327
	853	152	146	1.0411		853	64	51	1.2549		853	30	23	1.30435
	854	96	128	0.75		854	55	54	1.01852		854	32	28	1.14286
	855	10	4	2.5		855	6	0	#DIV/0!		855	5	0	#DIV/0!
	856	27	25	1.08		856	15	13	1.15385		856	6	8	0.75
	857	13	12	1.08333		857	6	10	0.6		857	3	8	0.375
	858	37	59	0.627119		858	21	24	0.875		858	12	9	1.33333
	859	97	104	0.932692		859	31	35	0.885714		859	15	17	0.882353
	860	11	29	0.37931		860	6	5	1.2		860	3	3	1
	861	46	43	1.06977		861	24	24	1		861	18	15	1.2
	862	46	52	0.884615		862	16	33	0.484848		862	6	10	0.6
	863	40	27	1.48148		863	29	16	1.8125		863	17	12	1.41667
	864	23	31	0.741935		864	12	13	0.923077		864	8	6	1.33333
	865	32	31	1.03226		865	8	26	0.307692		865	7	16	0.4375
	866	24	27	0.888889		866	10	12	0.833333		866	9	7	1.28571
	867	17	25	0.68		867	6	10	0.6		867	4	4	1
	868	18	21	0.857143		868	10	10	1		868	10	0	#DIV/0!
	869	57	52	1.09615		869	18	28	0.642857		869	8	13	0.615385
	870	34	27	1.25926		870	20	14	1.42857		870	8	9	0.888889
	871	179	145	1.23448		871	71	75	0.946667		871	28	35	0.8
	872	47	34	1.38235		872	21	19	1.10526		872	12	10	1.2
	873	74	86	0.860465		873	36	32	1.125		873	18	15	1.2
	874	345	442	0.780543		874	201	241	0.834025		874	103	108	0.953704
	875	124	137	0.905109		875	64	71	0.901408		875	34	21	1.61905
	876	31	25	1.24		876	22	19	1.15789		876	16	10	1.6
	877	33	58	0.568966		877	13	23	0.565217		877	10	15	0.666667
	878	38	37	1.02703		878	18	11	1.63636		878	11	7	1.57143
	879	21	33	0.636364		879	19	13	1.46154		879	7	10	0.7
	880	57	50	1.14		880	14	25	0.56		880	10	11	0.909091
	881	26	25	1.04		881	18	10	1.8		881	10	5	2
	882	40	26	1.53846		882	24	15	1.6		882	10	7	1.42857
	883	62	86	0.72093		883	31	55	0.563636		883	15	24	0.625
	884	44	59	0.745763		884	19	33	0.575758		884	10	13	0.769231
	885	221	273	0.809524		885	126	150	0.84		885	63	59	1.0678
	886	21	16	1.3125		886	5	2	2.5		886	5	0	#DIV/0!
	887	160	200	0.8		887	73	101	0.722772		887	33	54	0.611111
	888	18	15	1.2		888	17	13	1.30769		888	3	8	0.375
	889	35	31	1.12903		889	20	20	1		889	9	18	0.5
	890	16	15	1.06667		890	16	10	1.6		890	5	7	0.714286
	891	20	19	1.05263		891	9	12	0.75		891	4	8	0.5
	892	64	68	0.941176		892	27	54	0.5		892	10	23	0.434783
	893	62	57	1.08772		893	19	27	0.703704		893	10	8	1.25
	894	58	77	0.753247		894	19	40	0.475		894	12	14	0.857143
	895	13	12	1.08333		895	9	8	1.125		895	3	2	1.5
	896	8	16	0.5		896	3	6	0.5		896	2	3	0.666667
	897	38	81	0.469136		897	22	39	0.564103		897	11	19	0.578947
	898	40	24	1.66667		898	14	12	1.16667		898	4	4	1
	899	40	56	0.714286		899	21	28	0.75		899	10	13	0.769231
	900	114	155	0.735484		900	50	65	0.769231		900	23	36	0.638889
	901	265	220	1.20455		901	102	118	0.864407		901	69	55	1.25455
	902	17	9	1.88889		902	3	8	0.375		902	2	0	#DIV/0!
	903	30	67	0.447761		903	17	29	0.586207		903	8	8	1
	904	27	20	1.35		904	15	8	1.875		904	7	5	1.4
	905	16	29	0.551724		905	6	11	0.545455		905	2	2	1
	906	106	59	1.79661		906	50	32	1.5625		906	23	12	1.91667
	907	73	94	0.776596		907	30	52	0.576923		907	19	37	0.513514
	908	153	163	0.93865		908	85	87	0.977011		908	32	36	0.888889
	909	125	204	0.612745		909	70	74	0.945946		909	26	33	0.787879
	910	8	11	0.727273		910	2	1	2		910	2	0	#DIV/0!
	911	50	37	1.35135		911	29	16	1.8125		911	9	3	3
	912	46	69	0.666667		912	34	31	1.09677		912	15	24	0.625
	913	221	138	1.60145		913	138	90	1.53333		913	56	49	1.14286
	914	75	32	2.34375		914	31	18	1.72222		914	16	6	2.66667
	915	56	54	1.03704		915	16	24	0.666667		915	12	20	0.6
	916	55	51	1.07843		916	36	22	1.63636		916	21	18	1.16667
	917	27	37	0.72973		917	10	14	0.714286		917	4	6	0.666667
	918	281	273	1.0293		918	126	160	0.7875		918	62	66	0.939394
	919	88	72	1.22222		919	44	38	1.15789		919	11	22	0.5
	920	89	117	0.760684		920	43	57	0.754386		920	19	35	0.542857
	921	41	50	0.82		921	20	24	0.833333		921	16	15	1.06667
	922	68	67	1.01493		922	35	47	0.744681		922	14	30	0.466667
	923	33	38	0.868421		923	19	15	1.26667		923	9	6	1.5
	924	1057	1128	0.937057		924	543	594	0.914141		924	268	288	0.930556
	925	35	20	1.75		925	12	9	1.33333		925	5	7	0.714286
	926	18	18	1		926	12	5	2.4		926	4	3	1.33333
	927	166	220	0.754545		927	68	99	0.686869		927	40	43	0.930233
	928	53	36	1.47222		928	20	10	2		928	12	1	12
	929	41	55	0.745455		929	9	28	0.321429		929	4	17	0.235294
	930	219	250	0.876		930	105	103	1.01942		930	48	50	0.96
	931	17	8	2.125		931	8	7	1.14286		931	4	5	0.8
	932	66	30	2.2		932	23	18	1.27778		932	6	9	0.666667
	933	14	16	0.875		933	11	10	1.1		933	5	6	0.833333
	934	24	30	0.8		934	7	21	0.333333		934	4	10	0.4
	935	73	82	0.890244		935	25	52	0.480769		935	13	28	0.464286
	936	17	32	0.53125		936	17	19	0.894737		936	13	7	1.85714
	937	81	90	0.9		937	27	47	0.574468		937	15	24	0.625
	938	20	22	0.909091		938	10	16	0.625		938	5	10	0.5
	939	14	14	1		939	2	5	0.4		939	0	4	0
	940	47	55	0.854545		940	27	25	1.08		940	18	9	2
	941	74	110	0.672727		941	40	49	0.816327		941	13	22	0.590909
	942	133	39	3.41026		942	55	8	6.875		942	54	6	9
	943	18	22	0.818182		943	8	12	0.666667		943	1	10	0.1
	944	30	15	2		944	12	11	1.09091		944	5	6	0.833333
	945	2	1	2		945	1	1	1		945	0	0	#DIV/0!
	946	97	39	2.48718		946	37	10	3.7		946	25	7	3.57143
	947	6	3	2		947	6	2	3		947	1	0	#DIV/0!
	948	50	43	1.16279		948	17	32	0.53125		948	10	12	0.833333
	949	6	6	1		949	2	3	0.666667		949	2	1	2
	950	145	231	0.627706		950	81	123	0.658537		950	47	66	0.712121
	951	48	41	1.17073		951	26	27	0.962963		951	12	11	1.09091
	952	93	73	1.27397		952	62	36	1.72222		952	37	14	2.64286
	953	23	44	0.522727		953	8	14	0.571429		953	5	7	0.714286
	954	30	47	0.638298		954	14	15	0.933333		954	4	3	1.33333
	955	70	85	0.823529		955	31	50	0.62		955	15	33	0.454545
	956	48	66	0.727273		956	23	35	0.657143		956	8	22	0.363636
	957	61	48	1.27083		957	32	27	1.18519		957	16	12	1.33333
	958	32	44	0.727273		958	15	15	1		958	2	10	0.2
	959	76	61	1.2459		959	35	32	1.09375		959	17	10	1.7
	960	7	8	0.875		960	4	10	0.4		960	2	6	0.333333
	961	28	21	1.33333		961	7	14	0.5		961	5	4	1.25
	962	68	96	0.708333		962	27	37	0.72973		962	10	13	0.769231
	963	39	44	0.886364		963	24	26	0.923077		963	15	12	1.25
	964	93	125	0.744		964	31	53	0.584906		964	15	31	0.483871
	965	84	110	0.763636		965	47	48	0.979167		965	27	30	0.9
	966	13	6	2.16667		966	2	3	0.666667		966	0	2	0
	967	103	134	0.768657		967	59	60	0.983333		967	31	27	1.14815
	968	25	34	0.735294		968	9	21	0.428571		968	7	14	0.5
	969	29	26	1.11538		969	10	10	1		969	6	6	1
	970	14	21	0.666667		970	16	7	2.28571		970	10	6	1.66667
	971	0	5	0		971	3	3	1		971	1	0	#DIV/0!
	972	51	35	1.45714		972	36	16	2.25		972	21	7	3
	973	94	161	0.583851		973	50	78	0.641026		973	24	38	0.631579
	974	12	21	0.571429		974	13	7	1.85714		974	7	4	1.75
	975	260	391	0.664962		975	169	191	0.884817		975	98	90	1.08889
	976	21	29	0.724138		976	7	3	2.33333		976	5	2	2.5
	977	178	100	1.78		977	61	32	1.90625		977	41	26	1.57692
	978	14	24	0.583333		978	11	8	1.375		978	6	3	2
	979	27	31	0.870968		979	14	19	0.736842		979	5	9	0.555556
	980	31	33	0.939394		980	13	25	0.52		980	10	13	0.769231
	981	41	26	1.57692		981	33	13	2.53846		981	15	5	3
	982	143	189	0.756614		982	57	101	0.564356		982	34	43	0.790698
	983	63	88	0.715909		983	44	29	1.51724		983	17	13	1.30769
	984	28	29	0.965517		984	7	13	0.538462		984	5	6	0.833333
	985	49	43	1.13953		985	12	16	0.75		985	6	6	1
	986	20	34	0.588235		986	20	21	0.952381		986	13	14	0.928571
	987	228	231	0.987013		987	106	82	1.29268		987	54	40	1.35
	988	42	31	1.35484		988	22	12	1.83333		988	11	4	2.75
	989	14	29	0.482759		989	14	13	1.07692		989	7	6	1.16667
	990	29	37	0.783784		990	33	9	3.66667		990	14	2	7
	991	83	122	0.680328		991	53	53	1		991	25	32	0.78125
	992	118	34	3.47059		992	42	18	2.33333		992	23	11	2.09091
	993	58	83	0.698795		993	26	35	0.742857		993	13	18	0.722222
	994	20	7	2.85714		994	12	5	2.4		994	5	5	1
	995	48	63	0.761905		995	25	31	0.806452		995	16	14	1.14286
	996	77	84	0.916667		996	24	33	0.727273		996	13	15	0.866667
	997	103	87	1.18391		997	53	46	1.15217		997	21	29	0.724138
	998	233	243	0.958848		998	94	129	0.728682		998	48	60	0.8
	999	28	31	0.903226		999	10	17	0.588235		999	9	3	3
	1000	58	55	1.05455		1000	22	39	0.564103		1000	6	15	0.4
